# Supplementary material for: Seasonal and Long‐Term Groundwater Unloading in the Central Valley Modifies Crustal Stress
Source: J Geophys Res Solid Earth. 2020 Jan 20;125(1):e2019JB018490. doi: 10.1029/2019JB018490 (PMC7607378; doi:10.1029/2019JB018490)
Supplement: Supplementary file 2 — Table S1 [file JGRB-125-e2019JB018490-s001.xlsx]

## Sheet: Sheet1
Lat	Lon	Force (Pa)
40.3	-122.6	337989200000
40.4	-122.5	54710390000
40.3	-122.5	10835120000
40.2	-122.5	211335200000
40.1	-122.5	73398990000
40	-122.5	202434000000
40.6	-122.4	265803200000
40.5	-122.4	215362600000
40.4	-122.4	185921100000
40.3	-122.4	185041400000
40.2	-122.4	257908000000
40.1	-122.4	234193800000
40	-122.4	239289700000
39.9	-122.4	182883400000
39.8	-122.4	209763200000
39.7	-122.4	146841300000
40.6	-122.3	274853400000
40.5	-122.3	196778200000
40.4	-122.3	197374500000
40.3	-122.3	155070000000
40.2	-122.3	25961740000
40.1	-122.3	363515400000
40	-122.3	296452400000
39.9	-122.3	118425700000
39.8	-122.3	174386700000
39.7	-122.3	235343500000
39.6	-122.3	66836320000
39.5	-122.3	85279150000
40.6	-122.2	234641700000
40.5	-122.2	126517500000
40.4	-122.2	104108300000
40.3	-122.2	153783800000
40.2	-122.2	144550200000
40.1	-122.2	494693600000
40	-122.2	494394600000
39.9	-122.2	230040900000
39.8	-122.2	192830800000
39.7	-122.2	546919100000
39.6	-122.2	551525600000
39.5	-122.2	27931840000
39.4	-122.2	232545000000
39.3	-122.2	252790100000
39.1	-122.2	516028600000
39	-122.2	346811600000
38.9	-122.2	257194700000
38.8	-122.2	493260100000
40.4	-122.1	19610230000
40.3	-122.1	121246100000
40.1	-122.1	296707600000
40	-122.1	293668100000
39.9	-122.1	184300900000
39.8	-122.1	59236820000
39.7	-122.1	306460800000
39.5	-122.1	183593100000
39.4	-122.1	100555800000
39	-122.1	427427700000
38.9	-122.1	65403690000
38.8	-122.1	394527800000
38.7	-122.1	90299160000
40	-122	50736010000
39.9	-122	115956300000
39.8	-122	150286100000
39.7	-122	209534600000
39.4	-122	241213700000
39.2	-122	311751400000
39.1	-122	820618200000
39	-122	1046179000000
38.9	-122	168589100000
38.8	-122	195765400000
38.6	-122	207436200000
38.5	-122	258165000000
38.2	-122	219511400000
38.1	-122	368911200000
38	-122	377005500000
39.9	-121.9	600790800000
39.8	-121.9	789836700000
39.7	-121.9	277269400000
39.2	-121.9	337967100000
38.7	-121.9	531810900000
38.6	-121.9	549514000000
38.4	-121.9	59230680000
38.3	-121.9	163717800000
38.2	-121.9	221167700000
38.1	-121.9	479350200000
39.8	-121.8	577445100000
39.7	-121.8	550752800000
39.6	-121.8	583096500000
39.3	-121.8	372073700000
39.2	-121.8	267346700000
39	-121.8	573307800000
38.9	-121.8	1284067000000
38.8	-121.8	939099700000
38.7	-121.8	782318400000
38.4	-121.8	313175400000
38.3	-121.8	2087139000
38.2	-121.8	150651800000
38.1	-121.8	437611600000
38	-121.8	297936900000
39.7	-121.7	356603200000
39.6	-121.7	247613500000
39.5	-121.7	159311100000
39.4	-121.7	255284800000
39.2	-121.7	212717000000
39.1	-121.7	393696700000
38.6	-121.7	550283700000
38.5	-121.7	480035800000
38.4	-121.7	290590300000
38.3	-121.7	141921900000
38.2	-121.7	296657400000
38.1	-121.7	483274000000
38	-121.7	325352500000
37.9	-121.7	219791200000
39.6	-121.6	39423320000
39.5	-121.6	74023890000
39.3	-121.6	337769300000
39.2	-121.6	311490600000
39.1	-121.6	288904400000
39	-121.6	334871400000
38.9	-121.6	335544600000
38.8	-121.6	235484600000
38.7	-121.6	255411600000
38.5	-121.6	481739600000
38.4	-121.6	142781800000
38.3	-121.6	164910100000
38.2	-121.6	580972600000
38	-121.6	381552700000
37.9	-121.6	374042800000
37.8	-121.6	346603500000
39.3	-121.5	385775500000
39.2	-121.5	266567700000
39.1	-121.5	402473600000
39	-121.5	494691300000
38.8	-121.5	300264300000
38.7	-121.5	203547800000
38.4	-121.5	40128370000
38.3	-121.5	199635600000
37.9	-121.5	505373700000
37.8	-121.5	529632700000
39.1	-121.4	81197870000
39	-121.4	50576060000
38.9	-121.4	114154900000
38.8	-121.4	95758830000
38.4	-121.4	221093800000
38.3	-121.4	370136100000
38.2	-121.4	22679710000
38.1	-121.4	6237479000
37.9	-121.4	123691100000
38.5	-121.3	165858800000
38.4	-121.3	138294600000
38.3	-121.3	158252100000
37.6	-121.3	183618200000
38.4	-121.2	16751670000
38.3	-121.2	1304114000
38	-121.2	91398130000
37.9	-121.2	48404890000
37.6	-121.2	333382700000
37.5	-121.2	235893700000
38.1	-121.1	57176950000
37.9	-121.1	204443300000
37.6	-121.1	178977900000
37.5	-121.1	679205700000
37.3	-121.1	19621350000
38.1	-121	70099920000
38	-121	36503130000
37.8	-121	11745350000
37.6	-121	121725400000
37.5	-121	765322000000
37.4	-121	959649600000
37.3	-121	480653000000
37.2	-121	252962900000
37.1	-121	121350000000
38.3	-120.9	742503500000
37.8	-120.9	533867200000
37.6	-120.9	6563805000
37.5	-120.9	487121700000
37.4	-120.9	278924200000
37.3	-120.9	598212700000
37.1	-120.9	622547400000
37	-120.9	327228000000
37.8	-120.8	324651500000
37.5	-120.8	448257500000
37.4	-120.8	360651200000
37.2	-120.8	757921400000
37.1	-120.8	602563000000
37	-120.8	1085665000000
36.9	-120.8	233403600000
36.8	-120.7	433329100000
36.7	-120.7	333155000000
37.3	-120.6	1963212000000
37.2	-120.6	100784400000
37.1	-120.6	3805379000000
36.6	-120.6	902162800000
37.5	-120.5	1539352000000
37.2	-120.5	1829371000000
37.1	-120.5	1319949000000
36.8	-120.5	7247102000
36.7	-120.5	829702900000
36.6	-120.5	1867537000000
37.3	-120.4	827730400000
37.1	-120.4	1143726000000
37	-120.4	4520214000000
36.6	-120.4	467451800000
36.5	-120.4	2254957000000
36.2	-120.4	395031500000
37.4	-120.3	35885780000
37	-120.3	2543948000000
36.6	-120.3	362827700000
37.2	-120.2	75990870000
37.1	-120.2	998209800000
37	-120.2	1496268000000
36.5	-120.2	572597700000
36.4	-120.2	1399838000000
36.3	-120.2	1855237000000
36.2	-120.2	211228900000
37	-120.1	720325700000
36.6	-120.1	431866900000
36.5	-120.1	1099459000000
36.4	-120.1	729805100000
36.3	-120.1	1833424000000
36.2	-120.1	1164383000000
36.1	-120.1	1033282000000
36	-120.1	266042800000
36.5	-120	342047400000
36.4	-120	1992124000000
36.1	-120	943260900000
36	-120	43574470000
35.9	-120	69221510000
36.9	-119.9	139002300000
36.5	-119.9	1757445000000
36.4	-119.9	2419119000000
36.3	-119.9	1152500000000
35.9	-119.9	98141240000
35.8	-119.9	2165924000000
35.7	-119.9	1782195000000
35.6	-119.9	1377103000000
35.5	-119.9	38685560000
36.9	-119.8	783778800000
36.8	-119.8	16745030000
36.5	-119.8	1066353000000
36.3	-119.8	937214500000
36.2	-119.8	455158700000
35.8	-119.8	795466600000
35.7	-119.8	1249258000000
35.6	-119.8	1586140000000
35.5	-119.8	1153228000000
36.9	-119.7	130535700000
36.8	-119.7	360003100000
36.7	-119.7	41267940000
36.3	-119.7	2887483000000
36.2	-119.7	2116283000000
35.8	-119.7	316583500000
35.7	-119.7	903878400000
35.6	-119.7	1884941000000
35.5	-119.7	522121000000
35.4	-119.7	68220250000
36.3	-119.6	1213527000000
36.2	-119.6	3553067000000
36.1	-119.6	4249086000000
35.7	-119.6	1109006000000
35.6	-119.6	601241400000
35.5	-119.6	743794500000
35.4	-119.6	315206400000
35.3	-119.6	518617800000
35.2	-119.6	578642800000
36.2	-119.5	1729816000000
36.1	-119.5	4318214000000
36	-119.5	5531832000000
35.9	-119.5	741769300000
35.8	-119.5	696702800000
35.7	-119.5	1272268000000
35.5	-119.5	218856800000
35.4	-119.5	329510600000
35.3	-119.5	610992500000
35.2	-119.5	353978900000
36.7	-119.4	15671390000
36.5	-119.4	73674380000
36.4	-119.4	1188258000000
36.3	-119.4	1320831000000
36.2	-119.4	1727922000000
36	-119.4	3722730000000
35.9	-119.4	2719065000000
35.8	-119.4	797413300000
35.7	-119.4	1507955000000
35.6	-119.4	12876890000
35.5	-119.4	44394810000
35.4	-119.4	423611900000
35.3	-119.4	137087000000
35.2	-119.4	317335000000
36.7	-119.3	313946600000
36.6	-119.3	135354000000
36.5	-119.3	526207400000
36.4	-119.3	162521900000
36.3	-119.3	1143835000000
36.2	-119.3	2242136000000
36	-119.3	3549213000000
35.9	-119.3	1165311000000
35.8	-119.3	205014500000
35.7	-119.3	434818600000
35.5	-119.3	720482300000
35.4	-119.3	637891300000
35.3	-119.3	939033900000
36.5	-119.2	1455635000000
36.3	-119.2	27346910000
36.1	-119.2	946999600000
36	-119.2	2206371000000
35.9	-119.2	277608800000
35.8	-119.2	4833539000
35.7	-119.2	96669000000
35.6	-119.2	755840200000
35.5	-119.2	1366008000000
35.4	-119.2	1063306000000
35.3	-119.2	3993435000000
35.2	-119.2	2553033000000
35.1	-119.2	1900247000000
35	-119.2	1287876000000
36.4	-119.1	477685000000
36	-119.1	505541400000
35.9	-119.1	610745300000
35.8	-119.1	811428900000
35.7	-119.1	787825000000
35.6	-119.1	1861811000000
35.5	-119.1	1384924000000
35.4	-119.1	1083732000000
35.3	-119.1	1430242000000
35.2	-119.1	3203964000000
35.1	-119.1	2119871000000
35	-119.1	1448508000000
35.9	-119	300239200000
35.8	-119	1368724000000
35.7	-119	1180718000000
35.6	-119	1575577000000
35.5	-119	1311453000000
35.4	-119	1444187000000
35.3	-119	1681162000000
35.2	-119	4281375000000
35	-119	1906287000000
35.4	-118.9	1241540000000
35.3	-118.9	1345402000000
35.2	-118.9	2918139000000
35.1	-118.9	3441341000000
35	-118.9	1632213000000
35.4	-118.8	1465159000000
35.3	-118.8	1204485000000
35.2	-118.8	2960707000000
35.1	-118.8	1454156000000
35	-118.8	1601719000000
35.3	-118.7	1198054000000
