# Supplementary material for: Seasonal and Long‐Term Groundwater Unloading in the Central Valley Modifies Crustal Stress
Source: J Geophys Res Solid Earth. 2020 Jan 20;125(1):e2019JB018490. doi: 10.1029/2019JB018490 (PMC7607378; doi:10.1029/2019JB018490)
Supplement: Supplementary file 3 — Table S2 [file JGRB-125-e2019JB018490-s002.xlsx]

## Sheet: Sheet1
Lat	Lon	Force
40.5	-123.2	7570923000
40.4	-123.2	8928457000
40.3	-123.2	10102230000
40.2	-123.2	10985960000
40.1	-123.2	11503050000
40.7	-123.1	6643271000
40.6	-123.1	8568440000
40.5	-123.1	10571720000
40.4	-123.1	12501770000
40.3	-123.1	14196980000
40.2	-123.1	15509580000
40.1	-123.1	16328970000
40	-123.1	16600040000
39.9	-123.1	16333050000
39.8	-123.1	15602820000
39.7	-123.1	14536460000
40.8	-123	6592748000
40.7	-123	8914259000
40.6	-123	11513640000
40.5	-123	14236000000
40.4	-123	16885440000
40.3	-123	19250010000
40.2	-123	21131790000
40.1	-123	22376860000
40	-123	22900480000
39.9	-123	22702790000
39.8	-123	21871460000
39.7	-123	20568670000
39.6	-123	19002770000
39.5	-123	17388370000
40.9	-122.9	6003548000
40.8	-122.9	8520312000
40.7	-122.9	11531470000
40.6	-122.9	14917860000
40.5	-122.9	18489040000
40.4	-122.9	22001490000
40.3	-122.9	25187830000
40.2	-122.9	27792660000
40.1	-122.9	29609560000
40	-122.9	30514310000
39.9	-122.9	30488600000
39.8	-122.9	29628450000
39.7	-122.9	28132180000
39.6	-122.9	26266190000
39.5	-122.9	24312440000
39.4	-122.9	22508840000
39.3	-122.9	20999080000
39.2	-122.9	19807940000
39.1	-122.9	18851540000
39	-122.9	17979610000
38.9	-122.9	17034750000
41	-122.8	5010041000
40.9	-122.8	7474385000
40.8	-122.8	10613930000
40.7	-122.8	14381310000
40.6	-122.8	18638570000
40.5	-122.8	23161560000
40.4	-122.8	27659790000
40.3	-122.8	31809010000
40.2	-122.8	35291740000
40.1	-122.8	37841130000
40	-122.8	39283180000
39.9	-122.8	39570710000
39.8	-122.8	38800450000
39.7	-122.8	37204490000
39.6	-122.8	35110850000
39.5	-122.8	32876700000
39.4	-122.8	30808560000
39.3	-122.8	29092440000
39.2	-122.8	27757540000
39.1	-122.8	26687730000
39	-122.8	25677890000
38.9	-122.8	24514700000
38.8	-122.8	23051950000
38.7	-122.8	21253680000
41	-122.7	6009544000
40.9	-122.7	8968308000
40.8	-122.7	12745010000
40.7	-122.7	17292070000
40.6	-122.7	22457660000
40.5	-122.7	27989580000
40.4	-122.7	33555810000
40.3	-122.7	38778540000
40.2	-122.7	43277750000
40.1	-122.7	46720880000
40	-122.7	48874570000
39.9	-122.7	49651000000
39.8	-122.7	49137000000
39.7	-122.7	47591940000
39.6	-122.7	45404690000
39.5	-122.7	43011550000
39.4	-122.7	40793110000
39.3	-122.7	38980780000
39.2	-122.7	37605890000
39.1	-122.7	36511920000
39	-122.7	35427270000
38.9	-122.7	34071710000
38.8	-122.7	32256400000
38.7	-122.7	29941030000
38.6	-122.7	27231020000
38.5	-122.7	24323110000
38.4	-122.7	21427400000
38.3	-122.7	18699610000
38.2	-122.7	16208320000
38.1	-122.7	13943170000
38	-122.7	11852130000
37.9	-122.7	9885477000
37.8	-122.7	8026228000
41.1	-122.6	4421108000
41	-122.6	6946218000
40.9	-122.6	10370950000
40.8	-122.6	14752320000
40.7	-122.6	20047250000
40.6	-122.6	26097570000
40.5	-122.6	32632810000
40.4	-122.6	39289880000
40.3	-122.6	45646260000
40.2	-122.6	51264060000
40.1	-122.6	55743770000
40	-122.6	58785300000
39.9	-122.6	60248440000
39.8	-122.6	60197240000
39.7	-122.6	58907730000
39.6	-122.6	56823570000
39.5	-122.6	54458660000
39.4	-122.6	52268420000
39.3	-122.6	50529380000
39.2	-122.6	49271050000
39.1	-122.6	48288310000
39	-122.6	47232480000
38.9	-122.6	45746900000
38.8	-122.6	43595080000
38.7	-122.6	40733770000
38.6	-122.6	37308400000
38.5	-122.6	33581430000
38.4	-122.6	29830240000
38.3	-122.6	26258830000
38.2	-122.6	22955820000
38.1	-122.6	19906860000
38	-122.6	17045230000
37.9	-122.6	14311160000
37.8	-122.6	11692140000
37.7	-122.6	9230749000
41.1	-122.5	4923117000
41	-122.5	7736831000
40.9	-122.5	11558650000
40.8	-122.5	16460890000
40.7	-122.5	22410440000
40.6	-122.5	29252450000
40.5	-122.5	36711520000
40.4	-122.5	44408620000
40.3	-122.5	51890740000
40.2	-122.5	58672460000
40.1	-122.5	64291150000
40	-122.5	68376440000
39.9	-122.5	70725770000
39.8	-122.5	71366590000
39.7	-122.5	70577610000
39.6	-122.5	68845670000
39.5	-122.5	66754290000
39.4	-122.5	64828490000
39.3	-122.5	63385460000
39.2	-122.5	62447250000
39.1	-122.5	61752770000
39	-122.5	60868160000
38.9	-122.5	59353810000
38.8	-122.5	56922750000
38.7	-122.5	53530720000
38.6	-122.5	49369160000
38.5	-122.5	44774140000
38.4	-122.5	40097420000
38.3	-122.5	35595400000
38.2	-122.5	31377450000
38.1	-122.5	27423610000
38	-122.5	23651020000
37.9	-122.5	19990800000
37.8	-122.5	16439630000
37.7	-122.5	13068450000
37.6	-122.5	9993436000
41.1	-122.4	5282011000
41	-122.4	8304028000
40.9	-122.4	12416130000
40.8	-122.4	17706750000
40.7	-122.4	24158300000
40.6	-122.4	31630100000
40.5	-122.4	39857330000
40.4	-122.4	48463540000
40.3	-122.4	56983940000
40.2	-122.4	64901110000
40.1	-122.4	71698890000
40	-122.4	76938250000
39.9	-122.4	80347930000
39.8	-122.4	81906180000
39.7	-122.4	81878210000
39.6	-122.4	80777590000
39.5	-122.4	79242800000
39.4	-122.4	77856680000
39.3	-122.4	76967940000
39.2	-122.4	76584120000
39.1	-122.4	76382630000
39	-122.4	75840530000
38.9	-122.4	74433260000
38.8	-122.4	71823670000
38.7	-122.4	67968960000
38.6	-122.4	63110300000
38.5	-122.4	57661230000
38.4	-122.4	52050370000
38.3	-122.4	46587100000
38.2	-122.4	41400210000
38.1	-122.4	36462160000
38	-122.4	31673030000
37.9	-122.4	26956650000
37.8	-122.4	22324180000
37.7	-122.4	17883260000
37.6	-122.4	13799090000
37.5	-122.4	10233990000
41.1	-122.3	5460202000
41	-122.3	8588765000
40.9	-122.3	12854910000
40.8	-122.3	18362890000
40.7	-122.3	25115490000
40.6	-122.3	32996730000
40.5	-122.3	41768380000
40.4	-122.3	51076400000
40.3	-122.3	60465480000
40.2	-122.3	69405930000
40.1	-122.3	77342980000
40	-122.3	83776680000
39.9	-122.3	88366110000
39.8	-122.3	91030900000
39.7	-122.3	92006640000
39.6	-122.3	91813560000
39.5	-122.3	91124580000
39.4	-122.3	90562190000
39.3	-122.3	90493140000
39.2	-122.3	90902480000
39.1	-122.3	91403590000
39	-122.3	91386070000
38.9	-122.3	90244300000
38.8	-122.3	87595230000
38.7	-122.3	83400380000
38.6	-122.3	77951420000
38.5	-122.3	71737700000
38.4	-122.3	65261500000
38.3	-122.3	58881200000
38.2	-122.3	52741480000
38.1	-122.3	46805020000
38	-122.3	40954780000
37.9	-122.3	35109710000
37.8	-122.3	29300400000
37.7	-122.3	23677980000
37.6	-122.3	18464450000
37.5	-122.3	13876620000
41.1	-122.2	5438388000
41	-122.2	8560452000
40.9	-122.2	12828380000
40.8	-122.2	18360690000
40.7	-122.2	25183740000
40.6	-122.2	33215170000
40.5	-122.2	42257540000
40.4	-122.2	51997970000
40.3	-122.2	62012090000
40.2	-122.2	71779730000
40.1	-122.2	80726890000
40	-122.2	88306520000
39.9	-122.2	94113640000
39.8	-122.2	98004970000
39.7	-122.2	100172500000
39.6	-122.2	101121800000
39.5	-122.2	101535200000
39.4	-122.2	102051800000
39.3	-122.2	103039300000
39.2	-122.2	104452300000
39.1	-122.2	105841500000
39	-122.2	106517200000
38.9	-122.2	105803100000
38.8	-122.2	103279100000
38.7	-122.2	98914260000
38.6	-122.2	93047880000
38.5	-122.2	86237550000
38.4	-122.2	79049600000
38.3	-122.2	71882810000
38.2	-122.2	64892110000
38.1	-122.2	58028430000
38	-122.2	51158540000
37.9	-122.2	44199290000
37.8	-122.2	37204090000
37.7	-122.2	30371010000
37.6	-122.2	23982100000
37.5	-122.2	18311780000
41.1	-122.1	5219004000
41	-122.1	8222374000
40.9	-122.1	12340010000
40.8	-122.1	17701750000
40.7	-122.1	24358670000
40.6	-122.1	32267730000
40.5	-122.1	41282900000
40.4	-122.1	51147580000
40.3	-122.1	61487370000
40.2	-122.1	71813180000
40.1	-122.1	81553720000
40	-122.1	90133870000
39.9	-122.1	97096920000
39.8	-122.1	102238800000
39.7	-122.1	105698200000
39.6	-122.1	107945400000
39.5	-122.1	109645900000
39.4	-122.1	111428900000
39.3	-122.1	113644400000
39.2	-122.1	116209500000
39.1	-122.1	118618100000
39	-122.1	120115500000
38.9	-122.1	119972700000
38.8	-122.1	117744800000
38.7	-122.1	113412200000
38.6	-122.1	107355600000
38.5	-122.1	100187300000
38.4	-122.1	92522170000
38.3	-122.1	84786650000
38.2	-122.1	77139020000
38.1	-122.1	69517230000
38	-122.1	61774180000
37.9	-122.1	53827330000
37.8	-122.1	45753770000
37.7	-122.1	37796700000
37.6	-122.1	30294500000
37.5	-122.1	23575400000
41.1	-122	4825775000
41	-122	7611079000
40.9	-122	11442600000
40.8	-122	16457470000
40.7	-122	22730040000
40.6	-122	30258390000
40.5	-122	38953410000
40.4	-122	48624400000
40.3	-122	58961160000
40.2	-122	69524590000
40.1	-122	79768280000
40	-122	89111520000
39.9	-122	97064000000
39.8	-122	103369700000
39.7	-122	108109600000
39.6	-122	111702100000
39.5	-122	114769900000
39.4	-122	117906100000
39.3	-122	121424200000
39.2	-122	125199400000
39.1	-122	128678500000
39	-122	131063300000
38.9	-122	131594300000
38.8	-122	129818200000
38.7	-122	125730900000
38.6	-122	119744800000
38.5	-122	112508800000
38.4	-122	104666100000
38.3	-122	96655560000
38.2	-122	88631720000
38.1	-122	80519940000
38	-122	72163300000
37.9	-122	63482480000
37.8	-122	54575740000
37.7	-122	45722920000
37.6	-122	37306220000
37.5	-122	29694540000
37.4	-122	23145260000
41	-121.9	6789866000
40.9	-121.9	10228930000
40.8	-121.9	14756240000
40.7	-121.9	20465670000
40.6	-121.9	27394060000
40.5	-121.9	35508940000
40.4	-121.9	44688590000
40.3	-121.9	54694990000
40.2	-121.9	65153050000
40.1	-121.9	75561280000
40	-121.9	85356890000
39.9	-121.9	94038000000
39.8	-121.9	101310900000
39.7	-121.9	107201300000
39.6	-121.9	112063400000
39.5	-121.9	116455500000
39.4	-121.9	120911100000
39.3	-121.9	125691000000
39.2	-121.9	130626800000
39.1	-121.9	135132800000
39	-121.9	138392000000
38.9	-121.9	139641400000
38.8	-121.9	138437600000
38.7	-121.9	134795200000
38.6	-121.9	129147200000
38.5	-121.9	122157700000
38.4	-121.9	114476000000
38.3	-121.9	106537300000
38.2	-121.9	98486500000
38.1	-121.9	90239400000
38	-121.9	81635470000
37.9	-121.9	72601280000
37.8	-121.9	63250420000
37.7	-121.9	53883920000
37.6	-121.9	44905420000
37.5	-121.9	36700580000
37.4	-121.9	29536480000
37.3	-121.9	23516570000
41	-121.8	5837996000
40.9	-121.8	8815898000
40.8	-121.8	12761680000
40.7	-121.8	17783020000
40.6	-121.8	23949460000
40.5	-121.8	31279560000
40.4	-121.8	39717130000
40.3	-121.8	49097370000
40.2	-121.8	59117210000
40.1	-121.8	69335780000
40	-121.8	79230020000
39.9	-121.8	88309720000
39.8	-121.8	96261880000
39.7	-121.8	103064000000
39.6	-121.8	109000700000
39.5	-121.8	114550300000
39.4	-121.8	120168300000
39.3	-121.8	126051400000
39.2	-121.8	131989800000
39.1	-121.8	137382900000
39	-121.8	141422000000
38.9	-121.8	143368400000
38.8	-121.8	142807100000
38.7	-121.8	139774300000
38.6	-121.8	134711000000
38.5	-121.8	128274800000
38.4	-121.8	121098800000
38.3	-121.8	113600000000
38.2	-121.8	105910800000
38.1	-121.8	97943750000
38	-121.8	89543540000
37.9	-121.8	80645940000
37.8	-121.8	71371570000
37.7	-121.8	62021140000
37.6	-121.8	52988320000
37.5	-121.8	44640580000
37.4	-121.8	37223600000
37.3	-121.8	30823520000
40.9	-121.7	7326158000
40.8	-121.7	10646840000
40.7	-121.7	14914930000
40.6	-121.7	20224000000
40.5	-121.7	26633810000
40.4	-121.7	34144700000
40.3	-121.7	42659890000
40.2	-121.7	51949730000
40.1	-121.7	61644000000
40	-121.7	71277090000
39.9	-121.7	80392010000
39.8	-121.7	88675850000
39.7	-121.7	96069470000
39.6	-121.7	102788500000
39.5	-121.7	109223000000
39.4	-121.7	115739400000
39.3	-121.7	122465100000
39.2	-121.7	129155300000
39.1	-121.7	135213100000
39	-121.7	139865600000
38.9	-121.7	142424300000
38.8	-121.7	142519000000
38.7	-121.7	140209400000
38.6	-121.7	135932100000
38.5	-121.7	130317700000
38.4	-121.7	123963700000
38.3	-121.7	117258400000
38.2	-121.7	110322400000
38.1	-121.7	103075100000
38	-121.7	95378230000
37.9	-121.7	87181690000
37.8	-121.7	78604120000
37.7	-121.7	69920950000
37.6	-121.7	61477800000
37.5	-121.7	53579630000
37.4	-121.7	46408560000
37.3	-121.7	40001020000
37.2	-121.7	34282460000
37.1	-121.7	29132720000
40.8	-121.6	8570044000
40.7	-121.6	12077140000
40.6	-121.6	16499860000
40.5	-121.6	21926890000
40.4	-121.6	28402430000
40.3	-121.6	35887460000
40.2	-121.6	44221390000
40.1	-121.6	53108280000
40	-121.6	62151820000
39.9	-121.6	70945620000
39.8	-121.6	79194820000
39.7	-121.6	86817080000
39.6	-121.6	93965020000
39.5	-121.6	100939500000
39.4	-121.6	108015500000
39.3	-121.6	115252200000
39.2	-121.6	122379800000
39.1	-121.6	128824300000
39	-121.6	133872500000
38.9	-121.6	136908000000
38.8	-121.6	137618300000
38.7	-121.6	136086400000
38.6	-121.6	132733200000
38.5	-121.6	128145700000
38.4	-121.6	122871300000
38.3	-121.6	117263400000
38.2	-121.6	111436700000
38.1	-121.6	105331000000
38	-121.6	98840060000
37.9	-121.6	91935150000
37.8	-121.6	84725810000
37.7	-121.6	77437410000
37.6	-121.6	70327080000
37.5	-121.6	63587150000
37.4	-121.6	57284790000
37.3	-121.6	51362820000
37.2	-121.6	45694270000
37.1	-121.6	40159330000
37	-121.6	34707980000
36.9	-121.6	29384010000
36.8	-121.6	24306860000
40.7	-121.5	9443489000
40.6	-121.5	13009190000
40.5	-121.5	17458790000
40.4	-121.5	22865970000
40.3	-121.5	29236370000
40.2	-121.5	36469440000
40.1	-121.5	44341210000
40	-121.5	52529910000
39.9	-121.5	60691130000
39.8	-121.5	68562330000
39.7	-121.5	76051260000
39.6	-121.5	83257220000
39.5	-121.5	90398060000
39.4	-121.5	97661990000
39.3	-121.5	105047800000
39.2	-121.5	112272900000
39.1	-121.5	118804300000
39	-121.5	124007100000
38.9	-121.5	127352700000
38.8	-121.5	128594100000
38.7	-121.5	127835700000
38.6	-121.5	125473100000
38.5	-121.5	122038000000
38.4	-121.5	118018800000
38.3	-121.5	113734400000
38.2	-121.5	109302600000
38.1	-121.5	104700600000
38	-121.5	99871660000
37.9	-121.5	94819190000
37.8	-121.5	89640890000
37.7	-121.5	84491890000
37.6	-121.5	79503330000
37.5	-121.5	74704150000
37.4	-121.5	69989770000
37.3	-121.5	65155400000
37.2	-121.5	59979600000
37.1	-121.5	54319880000
37	-121.5	48179340000
36.9	-121.5	41718130000
36.8	-121.5	35209760000
36.7	-121.5	28964210000
36.6	-121.5	23250710000
40.4	-121.4	17820920000
40.3	-121.4	23069550000
40.2	-121.4	29141800000
40.1	-121.4	35878510000
40	-121.4	43031250000
39.9	-121.4	50322350000
39.8	-121.4	57530780000
39.7	-121.4	64565770000
39.6	-121.4	71484880000
39.5	-121.4	78434080000
39.4	-121.4	85526070000
39.3	-121.4	92711350000
39.2	-121.4	99708910000
39.1	-121.4	106040500000
39	-121.4	111162700000
38.9	-121.4	114642900000
38.8	-121.4	116301500000
38.7	-121.4	116260700000
38.6	-121.4	114884000000
38.5	-121.4	112640700000
38.4	-121.4	109958300000
38.3	-121.4	107126200000
38.2	-121.4	104278100000
38.1	-121.4	101446400000
38	-121.4	98643270000
37.9	-121.4	95918770000
37.8	-121.4	93362570000
37.7	-121.4	91048160000
37.6	-121.4	88951890000
37.5	-121.4	86894190000
37.4	-121.4	84541820000
37.3	-121.4	81481860000
37.2	-121.4	77344350000
37.1	-121.4	71926850000
37	-121.4	65271820000
36.9	-121.4	57667210000
36.8	-121.4	49572050000
36.7	-121.4	41498890000
36.6	-121.4	33898140000
36.5	-121.4	27082540000
40.1	-121.3	28133330000
40	-121.3	34161150000
39.9	-121.3	40434750000
39.8	-121.3	46778310000
39.7	-121.3	53110800000
39.6	-121.3	59459860000
39.5	-121.3	65913670000
39.4	-121.3	72524630000
39.3	-121.3	79210040000
39.2	-121.3	85703700000
39.1	-121.3	91592520000
39	-121.3	96430200000
38.9	-121.3	99880910000
38.8	-121.3	101829400000
38.7	-121.3	102410500000
38.6	-121.3	101951200000
38.5	-121.3	100856900000
38.4	-121.3	99497820000
38.3	-121.3	98142280000
38.2	-121.3	96954230000
38.1	-121.3	96039160000
38	-121.3	95497340000
37.9	-121.3	95443210000
37.8	-121.3	95969890000
37.7	-121.3	97069760000
37.6	-121.3	98549350000
37.5	-121.3	99987300000
37.4	-121.3	100771400000
37.3	-121.3	100218900000
37.2	-121.3	97749280000
37.1	-121.3	93049260000
37	-121.3	86172110000
36.9	-121.3	77531480000
36.8	-121.3	67793580000
36.7	-121.3	57709550000
36.6	-121.3	47950440000
36.5	-121.3	38998390000
36.4	-121.3	31116670000
40	-121.2	26276820000
39.9	-121.2	31477860000
39.8	-121.2	36846910000
39.7	-121.2	42317430000
39.6	-121.2	47897750000
39.5	-121.2	53633140000
39.4	-121.2	59532480000
39.3	-121.2	65495350000
39.2	-121.2	71281720000
39.1	-121.2	76548970000
39	-121.2	80946910000
38.9	-121.2	84230920000
38.8	-121.2	86342660000
38.7	-121.2	87423860000
38.6	-121.2	87762700000
38.5	-121.2	87703970000
38.4	-121.2	87568160000
38.3	-121.2	87613520000
38.2	-121.2	88047380000
38.1	-121.2	89063750000
38	-121.2	90868580000
37.9	-121.2	93659910000
37.8	-121.2	97553190000
37.7	-121.2	102473400000
37.6	-121.2	108059100000
37.5	-121.2	113631400000
37.4	-121.2	118262100000
37.3	-121.2	120943800000
37.2	-121.2	120820700000
37.1	-121.2	117409400000
37	-121.2	110731300000
36.9	-121.2	101308600000
36.8	-121.2	90021880000
36.7	-121.2	77884630000
36.6	-121.2	65818090000
36.5	-121.2	54500380000
36.4	-121.2	44323100000
36.3	-121.2	35438470000
39.9	-121.1	23735150000
39.8	-121.1	28108410000
39.7	-121.1	32648940000
39.6	-121.1	37354220000
39.5	-121.1	42240560000
39.4	-121.1	47289300000
39.3	-121.1	52396190000
39.2	-121.1	57355490000
39.1	-121.1	61895380000
39	-121.1	65755100000
38.9	-121.1	68770680000
38.8	-121.1	70930410000
38.7	-121.1	72376860000
38.6	-121.1	73359920000
38.5	-121.1	74170040000
38.4	-121.1	75087880000
38.3	-121.1	76372710000
38.2	-121.1	78285720000
38.1	-121.1	81120140000
38	-121.1	85201090000
37.9	-121.1	90828860000
37.8	-121.1	98165310000
37.7	-121.1	107093800000
37.6	-121.1	117105100000
37.5	-121.1	127267600000
37.4	-121.1	136320000000
37.3	-121.1	142890000000
37.2	-121.1	145789600000
37.1	-121.1	144303500000
37	-121.1	138370200000
36.9	-121.1	128588500000
36.8	-121.1	116043100000
36.7	-121.1	102015600000
36.6	-121.1	87689630000
36.5	-121.1	73950750000
36.4	-121.1	61327360000
36.3	-121.1	50052130000
39.8	-121	20758950000
39.7	-121	24382620000
39.6	-121	28193050000
39.5	-121	32189230000
39.4	-121	36338550000
39.3	-121	40543790000
39.2	-121	44637600000
39.1	-121	48414910000
39	-121	51693480000
38.9	-121	54376210000
38.8	-121	56486520000
38.7	-121	58162440000
38.6	-121	59617800000
38.5	-121	61096950000
38.4	-121	62851280000
38.3	-121	65150220000
38.2	-121	68314770000
38.1	-121	72741790000
38	-121	78882760000
37.9	-121	87155340000
37.8	-121	97793660000
37.7	-121	110674100000
37.6	-121	125176000000
37.5	-121	140141900000
37.4	-121	153985400000
37.3	-121	164951400000
37.2	-121	171480400000
37.1	-121	172572500000
37	-121	168030100000
36.9	-121	158486200000
36.8	-121	145201400000
36.7	-121	129708500000
36.6	-121	113441900000
36.5	-121	97482980000
36.4	-121	82486070000
36.3	-121	68758890000
36.2	-121	56412470000
36.1	-121	45489860000
36	-121	36024960000
39.5	-120.9	23725800000
39.4	-120.9	27003840000
39.3	-120.9	30336570000
39.2	-120.9	33595350000
39.1	-120.9	36634250000
39	-120.9	39336080000
38.9	-120.9	41655630000
38.8	-120.9	43640000000
38.7	-120.9	45418390000
38.6	-120.9	47172110000
38.5	-120.9	49108220000
38.4	-120.9	51458360000
38.3	-120.9	54507940000
38.2	-120.9	58638110000
38.1	-120.9	64346250000
38	-120.9	72209370000
37.9	-120.9	82771070000
37.8	-120.9	96361070000
37.7	-120.9	112887400000
37.6	-120.9	131666100000
37.5	-120.9	151361700000
37.4	-120.9	170096800000
37.3	-120.9	185746800000
37.2	-120.9	196367600000
37.1	-120.9	200642100000
37	-120.9	198192500000
36.9	-120.9	189638700000
36.8	-120.9	176373200000
36.7	-120.9	160138700000
36.6	-120.9	142579600000
36.5	-120.9	124932600000
36.4	-120.9	107940700000
36.3	-120.9	91960720000
36.2	-120.9	77154570000
36.1	-120.9	63646300000
36	-120.9	51582350000
35.9	-120.9	41102030000
39.3	-120.8	21944220000
39.2	-120.8	24448570000
39.1	-120.8	26816400000
39	-120.8	28981130000
38.9	-120.8	30934850000
38.8	-120.8	32738100000
38.7	-120.8	34508240000
38.6	-120.8	36398290000
38.5	-120.8	38586240000
38.4	-120.8	41291250000
38.3	-120.8	44816470000
38.2	-120.8	49597500000
38.1	-120.8	56221300000
38	-120.8	65380530000
37.9	-120.8	77744260000
37.8	-120.8	93754220000
37.7	-120.8	113386800000
37.6	-120.8	135949300000
37.5	-120.8	159991700000
37.4	-120.8	183407000000
37.3	-120.8	203746700000
37.2	-120.8	218705700000
37.1	-120.8	226646500000
37	-120.8	226985400000
36.9	-120.8	220286500000
36.8	-120.8	208018500000
36.7	-120.8	192070000000
36.6	-120.8	174224900000
36.5	-120.8	155801900000
36.4	-120.8	137564700000
36.3	-120.8	119867400000
36.2	-120.8	102896300000
36.1	-120.8	86860520000
36	-120.8	72050100000
35.9	-120.8	58773810000
35.8	-120.8	47250940000
39.1	-120.7	18992320000
39	-120.7	20681740000
38.9	-120.7	22287240000
38.8	-120.7	23874400000
38.7	-120.7	25547070000
38.6	-120.7	27434240000
38.5	-120.7	29691660000
38.4	-120.7	32530470000
38.3	-120.7	36269050000
38.2	-120.7	41386110000
38.1	-120.7	48540080000
38	-120.7	58520320000
37.9	-120.7	72110460000
37.8	-120.7	89870200000
37.7	-120.7	111873700000
37.6	-120.7	137473300000
37.5	-120.7	165178500000
37.4	-120.7	192735900000
37.3	-120.7	217452600000
37.2	-120.7	236724000000
37.1	-120.7	248627100000
37	-120.7	252373500000
36.9	-120.7	248440900000
36.8	-120.7	238315300000
36.7	-120.7	223949400000
36.6	-120.7	207169100000
36.5	-120.7	189271100000
36.4	-120.7	170941000000
36.3	-120.7	152448700000
36.2	-120.7	133954000000
36.1	-120.7	115736200000
36	-120.7	98248610000
35.9	-120.7	82013510000
35.8	-120.7	67457550000
35.7	-120.7	54792880000
35.6	-120.7	43999140000
35.5	-120.7	34894320000
38.9	-120.6	15592000000
38.8	-120.6	16946320000
38.7	-120.6	18456630000
38.6	-120.6	20231780000
38.5	-120.6	22410330000
38.4	-120.6	25196800000
38.3	-120.6	28918650000
38.2	-120.6	34081960000
38.1	-120.6	41392720000
38	-120.6	51710200000
37.9	-120.6	65911150000
37.8	-120.6	84667030000
37.7	-120.6	108167400000
37.6	-120.6	135857000000
37.5	-120.6	166281300000
37.4	-120.6	197139000000
37.3	-120.6	225600400000
37.2	-120.6	248860600000
37.1	-120.6	264783600000
37	-120.6	272410700000
36.9	-120.6	272121800000
36.8	-120.6	265366000000
36.7	-120.6	254069500000
36.6	-120.6	239985000000
36.5	-120.6	224259500000
36.4	-120.6	207374400000
36.3	-120.6	189406600000
36.2	-120.6	170410200000
36.1	-120.6	150694700000
36	-120.6	130876200000
35.9	-120.6	111722400000
35.8	-120.6	93918750000
35.7	-120.6	77894170000
35.6	-120.6	63779190000
35.5	-120.6	51485810000
35.4	-120.6	40837990000
38.8	-120.5	11724300000
38.7	-120.5	13032200000
38.6	-120.5	14619570000
38.5	-120.5	16610820000
38.4	-120.5	19202860000
38.3	-120.5	22723420000
38.2	-120.5	27687430000
38.1	-120.5	34821000000
38	-120.5	45020910000
37.9	-120.5	59226870000
37.8	-120.5	78203690000
37.7	-120.5	102260400000
37.6	-120.5	130969300000
37.5	-120.5	162983400000
37.4	-120.5	196058400000
37.3	-120.5	227354000000
37.2	-120.5	253993000000
37.1	-120.5	273733700000
37	-120.5	285512700000
36.9	-120.5	289625200000
36.8	-120.5	287441500000
36.7	-120.5	280774200000
36.6	-120.5	271182000000
36.5	-120.5	259523700000
36.4	-120.5	245934300000
36.3	-120.5	230165900000
36.2	-120.5	212060600000
36.1	-120.5	191888100000
36	-120.5	170398800000
35.9	-120.5	148617000000
35.8	-120.5	127528200000
35.7	-120.5	107836400000
35.6	-120.5	89887290000
35.5	-120.5	73749790000
35.4	-120.5	59367490000
35.3	-120.5	46686170000
38.6	-120.4	10362590000
38.5	-120.4	12098900000
38.4	-120.4	14401440000
38.3	-120.4	17588130000
38.2	-120.4	22163580000
38.1	-120.4	28845750000
38	-120.4	38534060000
37.9	-120.4	52195200000
37.8	-120.4	70658960000
37.7	-120.4	94344040000
37.6	-120.4	122971400000
37.5	-120.4	155361000000
37.4	-120.4	189425900000
37.3	-120.4	222447500000
37.2	-120.4	251620600000
37.1	-120.4	274728400000
37	-120.4	290694800000
36.9	-120.4	299766800000
36.8	-120.4	303214800000
36.7	-120.4	302665000000
36.6	-120.4	299372300000
36.5	-120.4	293774000000
36.4	-120.4	285514100000
36.3	-120.4	273877200000
36.2	-120.4	258364200000
36.1	-120.4	239104100000
36	-120.4	216920600000
35.9	-120.4	193077900000
35.8	-120.4	168885500000
35.7	-120.4	145375300000
35.6	-120.4	123176900000
35.5	-120.4	102587100000
35.4	-120.4	83735950000
35.3	-120.4	66731190000
35.2	-120.4	51715700000
38.5	-120.3	8660175000
38.4	-120.3	10622690000
38.3	-120.3	13395100000
38.2	-120.3	17453880000
38.1	-120.3	23482480000
38	-120.3	32349120000
37.9	-120.3	45009710000
37.8	-120.3	62324380000
37.7	-120.3	84800530000
37.6	-120.3	112312800000
37.5	-120.3	143891300000
37.4	-120.3	177692700000
37.3	-120.3	211243600000
37.2	-120.3	241955500000
37.1	-120.3	267775300000
37	-120.3	287721400000
36.9	-120.3	302050200000
36.8	-120.3	311933500000
36.7	-120.3	318764500000
36.6	-120.3	323410400000
36.5	-120.3	325776800000
36.4	-120.3	324888500000
36.3	-120.3	319421600000
36.2	-120.3	308394000000
36.1	-120.3	291667200000
36	-120.3	270044000000
35.9	-120.3	244980700000
35.8	-120.3	218112600000
35.7	-120.3	190842400000
35.6	-120.3	164149900000
35.5	-120.3	138633500000
35.4	-120.3	114676700000
35.3	-120.3	92605580000
35.2	-120.3	72754480000
35.1	-120.3	55434800000
38.3	-120.2	10022930000
38.2	-120.2	13496370000
38.1	-120.2	18745310000
38	-120.2	26577270000
37.9	-120.2	37902030000
37.8	-120.2	53573640000
37.7	-120.2	74159550000
37.6	-120.2	99679340000
37.5	-120.2	129396800000
37.4	-120.2	161775800000
37.3	-120.2	194690800000
37.2	-120.2	225897700000
37.1	-120.2	253637700000
37	-120.2	277132400000
36.9	-120.2	296717400000
36.8	-120.2	313491000000
36.7	-120.2	328598600000
36.6	-120.2	342474300000
36.5	-120.2	354421800000
36.4	-120.2	362750800000
36.3	-120.2	365408300000
36.2	-120.2	360789000000
36.1	-120.2	348343500000
36	-120.2	328733200000
35.9	-120.2	303529700000
35.8	-120.2	274672400000
35.7	-120.2	243961500000
35.6	-120.2	212784800000
35.5	-120.2	182107400000
35.4	-120.2	152622900000
35.3	-120.2	124917200000
35.2	-120.2	99547360000
35.1	-120.2	77017720000
35	-120.2	57700370000
38.1	-120.1	14643130000
38	-120.1	21326870000
37.9	-120.1	31112950000
37.8	-120.1	44815630000
37.7	-120.1	63030700000
37.6	-120.1	85902800000
37.5	-120.1	112933200000
37.4	-120.1	142929500000
37.3	-120.1	174185100000
37.2	-120.1	204897300000
37.1	-120.1	233707600000
37	-120.1	260137500000
36.9	-120.1	284672800000
36.8	-120.1	308382500000
36.7	-120.1	332182600000
36.6	-120.1	356074700000
36.5	-120.1	378740200000
36.4	-120.1	397726800000
36.3	-120.1	410168100000
36.2	-120.1	413715300000
36.1	-120.1	407266800000
36	-120.1	391207100000
35.9	-120.1	367125200000
35.8	-120.1	337219800000
35.7	-120.1	303696200000
35.6	-120.1	268389000000
35.5	-120.1	232674900000
35.4	-120.1	197588000000
35.3	-120.1	163986500000
35.2	-120.1	132653600000
35.1	-120.1	104297100000
35	-120.1	79482110000
38	-120	16686740000
37.9	-120	24860860000
37.8	-120	36442340000
37.7	-120	52024630000
37.6	-120	71850610000
37.5	-120	95645120000
37.4	-120	122567700000
37.3	-120	151364700000
37.2	-120	180731600000
37.1	-120	209780700000
37	-120	238403300000
36.9	-120	267298900000
36.8	-120	297560000000
36.7	-120	329921900000
36.6	-120	363997600000
36.5	-120	397882200000
36.4	-120	428371900000
36.3	-120	451756000000
36.2	-120	464861300000
36.1	-120	465914800000
36	-120	454894700000
35.9	-120	433299700000
35.8	-120	403524900000
35.7	-120	368163600000
35.6	-120	329507100000
35.5	-120	289353000000
35.4	-120	249065700000
35.3	-120	209744200000
35.2	-120	172361600000
35.1	-120	137813200000
35	-120	106878400000
34.9	-120	80141340000
37.8	-119.9	28782180000
37.7	-119.9	41679260000
37.6	-119.9	58317360000
37.5	-119.9	78617430000
37.4	-119.9	102072900000
37.3	-119.9	127880100000
37.2	-119.9	155246600000
37.1	-119.9	183782200000
37	-119.9	213784600000
36.9	-119.9	246210200000
36.8	-119.9	282228000000
36.7	-119.9	322459500000
36.6	-119.9	366211100000
36.5	-119.9	411078400000
36.4	-119.9	453178600000
36.3	-119.9	487989800000
36.2	-119.9	511493300000
36.1	-119.9	521171200000
36	-119.9	516492300000
35.9	-119.9	498763900000
35.8	-119.9	470502100000
35.7	-119.9	434643100000
35.6	-119.9	393904300000
35.5	-119.9	350464300000
35.4	-119.9	305953700000
35.3	-119.9	261626700000
35.2	-119.9	218563800000
35.1	-119.9	177799200000
35	-119.9	140336300000
34.9	-119.9	107071700000
34.8	-119.9	78674330000
37.8	-119.8	22067670000
37.7	-119.8	32404310000
37.6	-119.8	45938590000
37.5	-119.8	62751140000
37.4	-119.8	82630520000
37.3	-119.8	105187900000
37.2	-119.8	130115200000
37.1	-119.8	157504100000
37	-119.8	188057100000
36.9	-119.8	223003800000
36.8	-119.8	263631100000
36.7	-119.8	310519000000
36.6	-119.8	362773000000
36.5	-119.8	417618100000
36.4	-119.8	470622500000
36.3	-119.8	516556300000
36.2	-119.8	550607100000
36.1	-119.8	569504900000
36	-119.8	572154300000
35.9	-119.8	559591700000
35.8	-119.8	534372900000
35.7	-119.8	499700900000
35.6	-119.8	458639900000
35.5	-119.8	413651500000
35.4	-119.8	366506300000
35.3	-119.8	318471900000
35.2	-119.8	270606900000
35.1	-119.8	224004600000
35	-119.8	179889200000
34.9	-119.8	139545900000
34.8	-119.8	104133700000
34.7	-119.8	74466630000
37.6	-119.7	35140260000
37.5	-119.7	48684630000
37.4	-119.7	65116910000
37.3	-119.7	84403040000
37.2	-119.7	106659000000
37.1	-119.7	132404600000
37	-119.7	162708500000
36.9	-119.7	199059900000
36.8	-119.7	242884000000
36.7	-119.7	294784500000
36.6	-119.7	353778400000
36.5	-119.7	416875600000
36.4	-119.7	479272500000
36.3	-119.7	535201400000
36.2	-119.7	579187300000
36.1	-119.7	607280100000
36	-119.7	617828000000
35.9	-119.7	611551600000
35.8	-119.7	590965300000
35.7	-119.7	559432300000
35.6	-119.7	520233200000
35.5	-119.7	475954000000
35.4	-119.7	428321300000
35.3	-119.7	378424100000
35.2	-119.7	327132600000
35.1	-119.7	275495300000
35	-119.7	224941000000
34.9	-119.7	177219000000
34.8	-119.7	134122100000
34.7	-119.7	97120140000
34.6	-119.7	67056800000
37.5	-119.6	36768020000
37.4	-119.6	50053710000
37.3	-119.6	66231230000
37.2	-119.6	85757280000
37.1	-119.6	109497900000
37	-119.6	138818900000
36.9	-119.6	175425800000
36.8	-119.6	220877200000
36.7	-119.6	275846000000
36.6	-119.6	339366300000
36.5	-119.6	408395800000
36.4	-119.6	477967800000
36.3	-119.6	542001400000
36.2	-119.6	594564300000
36.1	-119.6	631177700000
36	-119.6	649709500000
35.9	-119.6	650560800000
35.8	-119.6	636129300000
35.7	-119.6	609806500000
35.6	-119.6	574913500000
35.5	-119.6	533951700000
35.4	-119.6	488376800000
35.3	-119.6	438876200000
35.2	-119.6	385946100000
35.1	-119.6	330473000000
35	-119.6	274064500000
34.9	-119.6	218999300000
34.8	-119.6	167838400000
34.7	-119.6	122874600000
34.6	-119.6	85644780000
37.4	-119.5	37625850000
37.3	-119.5	50977770000
37.2	-119.5	67844670000
37.1	-119.5	89340230000
37	-119.5	117037800000
36.9	-119.5	152791400000
36.8	-119.5	198262500000
36.7	-119.5	254214200000
36.6	-119.5	319781900000
36.5	-119.5	392026100000
36.4	-119.5	466035500000
36.3	-119.5	535674800000
36.2	-119.5	594815500000
36.1	-119.5	638668100000
36	-119.5	664757500000
35.9	-119.5	673201700000
35.8	-119.5	666217700000
35.7	-119.5	647078200000
35.6	-119.5	618939500000
35.5	-119.5	583981900000
35.4	-119.5	543146700000
35.3	-119.5	496495900000
35.2	-119.5	443970400000
35.1	-119.5	386181400000
35	-119.5	324880800000
34.9	-119.5	262920500000
34.8	-119.5	203734200000
34.7	-119.5	150572300000
34.6	-119.5	105799400000
34.5	-119.5	70495460000
37.4	-119.4	27745890000
37.3	-119.4	38615730000
37.2	-119.4	52978830000
37.1	-119.4	72093170000
37	-119.4	97639990000
36.9	-119.4	131539400000
36.8	-119.4	175504600000
36.7	-119.4	230383100000
36.6	-119.4	295469100000
36.5	-119.4	368057200000
36.4	-119.4	443498400000
36.3	-119.4	515869100000
36.2	-119.4	579131800000
36.1	-119.4	628445100000
36	-119.4	661171000000
35.9	-119.4	677213000000
35.8	-119.4	678558500000
35.7	-119.4	668214500000
35.6	-119.4	648963800000
35.5	-119.4	622433000000
35.4	-119.4	588826100000
35.3	-119.4	547387600000
35.2	-119.4	497356800000
35.1	-119.4	438974200000
35	-119.4	374096000000
34.9	-119.4	306157400000
34.8	-119.4	239514700000
34.7	-119.4	178452300000
34.6	-119.4	126245900000
34.5	-119.4	84603440000
37.3	-119.3	28885970000
37.2	-119.3	40947570000
37.1	-119.3	57631450000
37	-119.3	80628900000
36.9	-119.3	111839300000
36.8	-119.3	152963600000
36.7	-119.3	204907900000
36.6	-119.3	267152400000
36.5	-119.3	337323500000
36.4	-119.3	411210000000
36.3	-119.3	483342800000
36.2	-119.3	548055000000
36.1	-119.3	600717700000
36	-119.3	638726100000
35.9	-119.3	661856600000
35.8	-119.3	671836100000
35.7	-119.3	671277800000
35.6	-119.3	662407800000
35.5	-119.3	646108500000
35.4	-119.3	621681100000
35.3	-119.3	587427600000
35.2	-119.3	541798100000
35.1	-119.3	484601600000
35	-119.3	417752700000
34.9	-119.3	345235200000
34.8	-119.3	272306300000
34.7	-119.3	204276600000
34.6	-119.3	145344000000
34.5	-119.3	97870220000
37.3	-119.2	21401940000
37.2	-119.2	31384780000
37.1	-119.2	45662720000
37	-119.2	65850960000
36.9	-119.2	93747650000
36.8	-119.2	130975700000
36.7	-119.2	178460200000
36.6	-119.2	235868800000
36.5	-119.2	301218300000
36.4	-119.2	370862500000
36.3	-119.2	439981200000
36.2	-119.2	503513900000
36.1	-119.2	557279100000
36	-119.2	598887400000
35.9	-119.2	628079000000
35.8	-119.2	646308500000
35.7	-119.2	655702700000
35.6	-119.2	657802900000
35.5	-119.2	652630000000
35.4	-119.2	638507100000
35.3	-119.2	612761900000
35.2	-119.2	573045500000
35.1	-119.2	518717200000
35	-119.2	451700700000
34.9	-119.2	376443700000
34.8	-119.2	298997000000
34.7	-119.2	225595300000
34.6	-119.2	161281800000
34.5	-119.2	109036900000
37.3	-119.1	15738990000
37.2	-119.1	23870560000
37.1	-119.1	35831480000
37	-119.1	53093440000
36.9	-119.1	77288010000
36.8	-119.1	109902200000
36.7	-119.1	151836500000
36.6	-119.1	202926700000
36.5	-119.1	261599800000
36.4	-119.1	324845400000
36.3	-119.1	388617500000
36.2	-119.1	448628200000
36.1	-119.1	501317900000
36	-119.1	544655700000
35.9	-119.1	578424700000
35.8	-119.1	603813300000
35.7	-119.1	622417300000
35.6	-119.1	635039500000
35.5	-119.1	640818000000
35.4	-119.1	637130000000
35.3	-119.1	620401700000
35.2	-119.1	587559600000
35.1	-119.1	537541300000
35	-119.1	472228600000
34.9	-119.1	396398900000
34.8	-119.1	316708300000
34.7	-119.1	240116500000
34.6	-119.1	172349300000
34.5	-119.1	116906500000
37.2	-119	18002370000
37.1	-119	27791910000
37	-119	42149200000
36.9	-119	62494700000
36.8	-119	90136770000
36.7	-119	125911500000
36.6	-119	169791200000
36.5	-119	220597900000
36.4	-119	275970400000
36.3	-119	332685500000
36.2	-119	387308900000
36.1	-119	436999800000
36	-119	480172400000
35.9	-119	516708600000
35.8	-119	547552900000
35.7	-119	573776800000
35.6	-119	595471300000
35.5	-119	610971100000
35.4	-119	616845500000
35.3	-119	608791400000
35.2	-119	583161900000
35.1	-119	538543100000
35	-119	476724700000
34.9	-119	402641900000
34.8	-119	323300500000
34.7	-119	246108300000
34.6	-119	177237300000
34.5	-119	120553100000
37.1	-118.9	21246420000
37	-118.9	32845580000
36.9	-118.9	49419460000
36.8	-118.9	72073710000
36.7	-118.9	101550200000
36.6	-118.9	137920700000
36.5	-118.9	180360200000
36.4	-118.9	227118800000
36.3	-118.9	275772200000
36.2	-118.9	323736200000
36.1	-118.9	368903800000
36	-118.9	410159800000
35.9	-118.9	447512800000
35.8	-118.9	481695500000
35.7	-118.9	513308600000
35.6	-118.9	541831100000
35.5	-118.9	564958600000
35.4	-118.9	578677600000
35.3	-118.9	578203400000
35.2	-118.9	559523300000
35.1	-118.9	520974700000
35	-118.9	464209400000
34.9	-118.9	394128400000
34.8	-118.9	317793000000
34.7	-118.9	242734800000
34.6	-118.9	175290100000
34.5	-118.9	119499800000
36.9	-118.8	38112130000
36.8	-118.8	56055090000
36.7	-118.8	79504180000
36.6	-118.8	108593500000
36.5	-118.8	142792400000
36.4	-118.8	180885800000
36.3	-118.8	221166000000
36.2	-118.8	261823700000
36.1	-118.8	301429800000
36	-118.8	339310200000
35.9	-118.8	375600400000
35.8	-118.8	410858700000
35.7	-118.8	445302100000
35.6	-118.8	477948600000
35.5	-118.8	506076200000
35.4	-118.8	525364900000
35.3	-118.8	530835800000
35.2	-118.8	518346900000
35.1	-118.8	486105700000
35	-118.8	435589900000
34.9	-118.8	371476400000
34.8	-118.8	300584700000
34.7	-118.8	230238400000
34.6	-118.8	166645300000
34.5	-118.8	113818500000
36.9	-118.7	28590830000
36.8	-118.7	42316630000
36.7	-118.7	60320180000
36.6	-118.7	82765900000
36.5	-118.7	109351100000
36.4	-118.7	139296800000
36.3	-118.7	171490800000
36.2	-118.7	204775500000
36.1	-118.7	238293400000
36	-118.7	271740500000
35.9	-118.7	305357800000
35.8	-118.7	339566500000
35.7	-118.7	374303900000
35.6	-118.7	408301800000
35.5	-118.7	438662000000
35.4	-118.7	461043400000
35.3	-118.7	470560400000
35.2	-118.7	463172800000
35.1	-118.7	437078900000
35	-118.7	393557900000
34.9	-118.7	336897500000
34.8	-118.7	273410900000
34.7	-118.7	209914500000
34.6	-118.7	152219800000
34.5	-118.7	104123900000
36.8	-118.6	30951290000
36.7	-118.6	44286460000
36.6	-118.6	60991660000
36.5	-118.6	80927380000
36.4	-118.6	103644700000
36.3	-118.6	128490900000
36.2	-118.6	154812400000
36.1	-118.6	182191600000
36	-118.6	210602000000
35.9	-118.6	240355300000
35.8	-118.6	271768600000
35.7	-118.6	304603200000
35.6	-118.6	337475700000
35.5	-118.6	367536100000
35.4	-118.6	390677900000
35.3	-118.6	402357900000
35.2	-118.6	398836400000
35.1	-118.6	378408400000
35	-118.6	342144700000
34.9	-118.6	293820800000
34.8	-118.6	239040800000
34.7	-118.6	183880800000
34.6	-118.6	133544900000
34.5	-118.6	91460890000
36.7	-118.5	31425440000
36.6	-118.5	43414640000
36.5	-118.5	57834310000
36.4	-118.5	74466260000
36.3	-118.5	92984110000
36.2	-118.5	113091800000
36.1	-118.5	134676700000
36	-118.5	157893700000
35.9	-118.5	183085900000
35.8	-118.5	210493300000
35.7	-118.5	239791500000
35.6	-118.5	269625500000
35.5	-118.5	297374200000
35.4	-118.5	319360700000
35.3	-118.5	331569100000
35.2	-118.5	330704500000
35.1	-118.5	315240100000
35	-118.5	286041600000
34.9	-118.5	246302300000
34.8	-118.5	200792600000
34.7	-118.5	154702100000
34.6	-118.5	112490900000
36.5	-118.4	39885180000
36.4	-118.4	51636840000
36.3	-118.4	64965320000
36.2	-118.4	79802660000
36.1	-118.4	96222060000
36	-118.4	114473700000
35.9	-118.4	134897000000
35.8	-118.4	157674300000
35.7	-118.4	182464800000
35.6	-118.4	208045000000
35.5	-118.4	232143200000
35.4	-118.4	251632800000
35.3	-118.4	263131300000
35.2	-118.4	263871000000
35.1	-118.4	252553200000
35	-118.4	229853800000
34.9	-118.4	198366700000
34.8	-118.4	161986800000
34.7	-118.4	124961900000
34.6	-118.4	90952180000
36.1	-118.3	66428180000
36	-118.3	80228530000
35.7	-118.3	134103300000
35.6	-118.3	154910000000
35.5	-118.3	174708300000
35.4	-118.3	190966700000
35.3	-118.3	200966900000
35.2	-118.3	202489400000
35.1	-118.3	194482600000
35	-118.3	177456300000
34.9	-118.3	153433800000
34.8	-118.3	125465400000
34.7	-118.3	96884040000
35.6	-118.2	111225600000
35.5	-118.2	126668300000
35.4	-118.2	139499900000
35.3	-118.2	147633400000
35.2	-118.2	149368300000
35.1	-118.2	143893000000
35	-118.2	131578800000
34.9	-118.2	113941300000
34.8	-118.2	93272200000
35.5	-118.1	88418830000
35.4	-118.1	98032630000
35.3	-118.1	104265000000
35.2	-118.1	105870200000
35.1	-118.1	102250700000
35	-118.1	93667970000
34.9	-118.1	81212060000
