# Supplementary material for: Seasonal and Long‐Term Groundwater Unloading in the Central Valley Modifies Crustal Stress
Source: J Geophys Res Solid Earth. 2020 Jan 20;125(1):e2019JB018490. doi: 10.1029/2019JB018490 (PMC7607378; doi:10.1029/2019JB018490)
Supplement: Supplementary file 4 — Table S3 [file JGRB-125-e2019JB018490-s003.xlsx]

## Sheet: Sheet1
Lat	Lon	Force (Pa)
40.5	-123.2	34952840000
40.4	-123.2	36461520000
40.3	-123.2	37991950000
40.2	-123.2	39541740000
40.1	-123.2	41108350000
40.7	-123.1	32753650000
40.6	-123.1	34257580000
40.5	-123.1	35789370000
40.4	-123.1	37346950000
40.3	-123.1	38928090000
40.2	-123.1	40530370000
40.1	-123.1	42151210000
40	-123.1	43787870000
39.9	-123.1	45437420000
39.8	-123.1	47096780000
39.7	-123.1	48762710000
40.8	-123	31964170000
40.7	-123	33481540000
40.6	-123	35030530000
40.5	-123	36609250000
40.4	-123	38215630000
40.3	-123	39847430000
40.2	-123	41502210000
40.1	-123	43177370000
40	-123	44870120000
39.9	-123	46577510000
39.8	-123	48296390000
39.7	-123	50023440000
39.6	-123	51755170000
39.5	-123	53487910000
40.9	-122.9	31106120000
40.8	-122.9	32631110000
40.7	-122.9	34191320000
40.6	-122.9	35785070000
40.5	-122.9	37410460000
40.4	-122.9	39065430000
40.3	-122.9	40747730000
40.2	-122.9	42454910000
40.1	-122.9	44184350000
40	-122.9	45933240000
39.9	-122.9	47698560000
39.8	-122.9	49477120000
39.7	-122.9	51265540000
39.6	-122.9	53060240000
39.5	-122.9	54857480000
39.4	-122.9	56653310000
39.3	-122.9	58443640000
39.2	-122.9	60224190000
39.1	-122.9	61990550000
39	-122.9	63738140000
38.9	-122.9	65462260000
41	-122.8	30186310000
40.9	-122.8	31713120000
40.8	-122.8	33278590000
40.7	-122.8	34881210000
40.6	-122.8	36519300000
40.5	-122.8	38190990000
40.4	-122.8	39894230000
40.3	-122.8	41626760000
40.2	-122.8	43386130000
40.1	-122.8	45169700000
40	-122.8	46974620000
39.9	-122.8	48797850000
39.8	-122.8	50636140000
39.7	-122.8	52486040000
39.6	-122.8	54343910000
39.5	-122.8	56205900000
39.4	-122.8	58067990000
39.3	-122.8	59925950000
39.2	-122.8	61775390000
39.1	-122.8	63611750000
39	-122.8	65430300000
38.9	-122.8	67226160000
38.8	-122.8	68994330000
38.7	-122.8	70729690000
41	-122.7	30734770000
40.9	-122.7	32299570000
40.8	-122.7	33904940000
40.7	-122.7	35549410000
40.6	-122.7	37231330000
40.5	-122.7	38948860000
40.4	-122.7	40699930000
40.3	-122.7	42482310000
40.2	-122.7	44293530000
40.1	-122.7	46130950000
40	-122.7	47991690000
39.9	-122.7	49872670000
39.8	-122.7	51770600000
39.7	-122.7	53681960000
39.6	-122.7	55603040000
39.5	-122.7	57529930000
39.4	-122.7	59458470000
39.3	-122.7	61384360000
39.2	-122.7	63303050000
39.1	-122.7	65209860000
39	-122.7	67099890000
38.9	-122.7	68968110000
38.8	-122.7	70809330000
38.7	-122.7	72618230000
38.6	-122.7	74389390000
38.5	-122.7	76117280000
38.4	-122.7	77796320000
38.3	-122.7	79420880000
38.2	-122.7	80985310000
38.1	-122.7	82483980000
38	-122.7	83911290000
37.9	-122.7	85261730000
37.8	-122.7	86529890000
41.1	-122.6	29703530000
41	-122.6	31261850000
40.9	-122.6	32863920000
40.8	-122.6	34508520000
40.7	-122.6	36194200000
40.6	-122.6	37919330000
40.5	-122.6	39682090000
40.4	-122.6	41480460000
40.3	-122.6	43312180000
40.2	-122.6	45174810000
40.1	-122.6	47065670000
40	-122.6	48981880000
39.9	-122.6	50920320000
39.8	-122.6	52877660000
39.7	-122.6	54850320000
39.6	-122.6	56834540000
39.5	-122.6	58826290000
39.4	-122.6	60821360000
39.3	-122.6	62815300000
39.2	-122.6	64803460000
39.1	-122.6	66781010000
39	-122.6	68742910000
38.9	-122.6	70683950000
38.8	-122.6	72598770000
38.7	-122.6	74481840000
38.6	-122.6	76327550000
38.5	-122.6	78130130000
38.4	-122.6	79883780000
38.3	-122.6	81582630000
38.2	-122.6	83220760000
38.1	-122.6	84792300000
38	-122.6	86291370000
37.9	-122.6	87712190000
37.8	-122.6	89049080000
37.7	-122.6	90296480000
41.1	-122.5	30173220000
41	-122.5	31766110000
40.9	-122.5	33404680000
40.8	-122.5	35087730000
40.7	-122.5	36813850000
40.6	-122.5	38581470000
40.5	-122.5	40388780000
40.4	-122.5	42233770000
40.3	-122.5	44114220000
40.2	-122.5	46027670000
40.1	-122.5	47971450000
40	-122.5	49942640000
39.9	-122.5	51938120000
39.8	-122.5	53954500000
39.7	-122.5	55988180000
39.6	-122.5	58035280000
39.5	-122.5	60091740000
39.4	-122.5	62153230000
39.3	-122.5	64215210000
39.2	-122.5	66272910000
39.1	-122.5	68321340000
39	-122.5	70355330000
38.9	-122.5	72369490000
38.8	-122.5	74358290000
38.7	-122.5	76316010000
38.6	-122.5	78236800000
38.5	-122.5	80114720000
38.4	-122.5	81943700000
38.3	-122.5	83717620000
38.2	-122.5	85430340000
38.1	-122.5	87075690000
38	-122.5	88647540000
37.9	-122.5	90139840000
37.8	-122.5	91546600000
37.7	-122.5	92862010000
37.6	-122.5	94080410000
41.1	-122.4	30619630000
41	-122.4	32246210000
40.9	-122.4	33920380000
40.8	-122.4	35641010000
40.7	-122.4	37406730000
40.6	-122.4	39215990000
40.5	-122.4	41067040000
40.4	-122.4	42957880000
40.3	-122.4	44886310000
40.2	-122.4	46849880000
40.1	-122.4	48845910000
40	-122.4	50871480000
39.9	-122.4	52923440000
39.8	-122.4	54998360000
39.7	-122.4	57092580000
39.6	-122.4	59202200000
39.5	-122.4	61323040000
39.4	-122.4	63450710000
39.3	-122.4	65580550000
39.2	-122.4	67707670000
39.1	-122.4	69826960000
39	-122.4	71933090000
38.9	-122.4	74020510000
38.8	-122.4	76083510000
38.7	-122.4	78116170000
38.6	-122.4	80112440000
38.5	-122.4	82066150000
38.4	-122.4	83971010000
38.3	-122.4	85820650000
38.2	-122.4	87608660000
38.1	-122.4	89328610000
38	-122.4	90974120000
37.9	-122.4	92538820000
37.8	-122.4	94016480000
37.7	-122.4	95400960000
37.6	-122.4	96686340000
37.5	-122.4	97866900000
41.1	-122.3	31041560000
41	-122.3	32700830000
40.9	-122.3	34409620000
40.8	-122.3	36166850000
40.7	-122.3	37971210000
40.6	-122.3	39821180000
40.5	-122.3	41715050000
40.4	-122.3	43650850000
40.3	-122.3	45626390000
40.2	-122.3	47639240000
40.1	-122.3	49686740000
40	-122.3	51765940000
39.9	-122.3	53873660000
39.8	-122.3	56006470000
39.7	-122.3	58160650000
39.6	-122.3	60332240000
39.5	-122.3	62516990000
39.4	-122.3	64710430000
39.3	-122.3	66907780000
39.2	-122.3	69104060000
39.1	-122.3	71294020000
39	-122.3	73472170000
38.9	-122.3	75632810000
38.8	-122.3	77770040000
38.7	-122.3	79877770000
38.6	-122.3	81949730000
38.5	-122.3	83979530000
38.4	-122.3	85960630000
38.3	-122.3	87886440000
38.2	-122.3	89750280000
38.1	-122.3	91545470000
38	-122.3	93265320000
37.9	-122.3	94903210000
37.8	-122.3	96452600000
37.7	-122.3	97907090000
37.6	-122.3	99260450000
37.5	-122.3	100506700000
41.1	-122.2	31437810000
41	-122.2	33128710000
40.9	-122.2	34871050000
40.8	-122.2	36663820000
40.7	-122.2	38505750000
40.6	-122.2	40395390000
40.5	-122.2	42331040000
40.4	-122.2	44310780000
40.3	-122.2	46332450000
40.2	-122.2	48393640000
40.1	-122.2	50491670000
40	-122.2	52623610000
39.9	-122.2	54786260000
39.8	-122.2	56976160000
39.7	-122.2	59189540000
39.6	-122.2	61422400000
39.5	-122.2	63670430000
39.4	-122.2	65929060000
39.3	-122.2	68193420000
39.2	-122.2	70458420000
39.1	-122.2	72718670000
39	-122.2	74968550000
38.9	-122.2	77202190000
38.8	-122.2	79413520000
38.7	-122.2	81596260000
38.6	-122.2	83743930000
38.5	-122.2	85849910000
38.4	-122.2	87907460000
38.3	-122.2	89909710000
38.2	-122.2	91849750000
38.1	-122.2	93720600000
38	-122.2	95515330000
37.9	-122.2	97227020000
37.8	-122.2	98848830000
37.7	-122.2	100374100000
37.6	-122.2	101796300000
37.5	-122.2	103109000000
41.1	-122.1	31807300000
41	-122.1	33528660000
40.9	-122.1	35303390000
40.8	-122.1	37130530000
40.7	-122.1	39008880000
40.6	-122.1	40937020000
40.5	-122.1	42913320000
40.4	-122.1	44935880000
40.3	-122.1	47002570000
40.2	-122.1	49111000000
40.1	-122.1	51258510000
40	-122.1	53442170000
39.9	-122.1	55658760000
39.8	-122.1	57904790000
39.7	-122.1	60176480000
39.6	-122.1	62469770000
39.5	-122.1	64780270000
39.4	-122.1	67103340000
39.3	-122.1	69434030000
39.2	-122.1	71767130000
39.1	-122.1	74097120000
39	-122.1	76418250000
38.9	-122.1	78724490000
38.8	-122.1	81009600000
38.7	-122.1	83267090000
38.6	-122.1	85490310000
38.5	-122.1	87672410000
38.4	-122.1	89806400000
38.3	-122.1	91885180000
38.2	-122.1	93901570000
38.1	-122.1	95848360000
38	-122.1	97718300000
37.9	-122.1	99504210000
37.8	-122.1	101199000000
37.7	-122.1	102795600000
37.6	-122.1	104287200000
37.5	-122.1	105667300000
41.1	-122	32148980000
41	-122	33899560000
40.9	-122	35705430000
40.8	-122	37565690000
40.7	-122	39479190000
40.6	-122	41444590000
40.5	-122	43460280000
40.4	-122	45524410000
40.3	-122	47634900000
40.2	-122	49789360000
40.1	-122	51985150000
40	-122	54219360000
39.9	-122	56488760000
39.8	-122	58789830000
39.7	-122	61118770000
39.6	-122	63471460000
39.5	-122	65843470000
39.4	-122	68230080000
39.3	-122	70626240000
39.2	-122	73026640000
39.1	-122	75425650000
39	-122	77817370000
38.9	-122	80195620000
38.8	-122	82553980000
38.7	-122	84885800000
38.6	-122	87184200000
38.5	-122	89442120000
38.4	-122	91652360000
38.3	-122	93807570000
38.2	-122	95900300000
38.1	-122	97923080000
38	-122	99868400000
37.9	-122	101728800000
37.8	-122	103496800000
37.7	-122	105165200000
37.6	-122	106726800000
37.5	-122	108174700000
37.4	-122	109502400000
41	-121.9	34240360000
40.9	-121.9	36076040000
40.8	-121.9	37968060000
40.7	-121.9	39915370000
40.6	-121.9	41916650000
40.5	-121.9	43970370000
40.4	-121.9	46074720000
40.3	-121.9	48227650000
40.2	-121.9	50426800000
40.1	-121.9	52669570000
40	-121.9	54953020000
39.9	-121.9	57273950000
39.8	-121.9	59628820000
39.7	-121.9	62013800000
39.6	-121.9	64424720000
39.5	-121.9	66857100000
39.4	-121.9	69306160000
39.3	-121.9	71766770000
39.2	-121.9	74233490000
39.1	-121.9	76700600000
39	-121.9	79162050000
38.9	-121.9	81611530000
38.8	-121.9	84042440000
38.7	-121.9	86447940000
38.6	-121.9	88820960000
38.5	-121.9	91154240000
38.4	-121.9	93440330000
38.3	-121.9	95671650000
38.2	-121.9	97840510000
38.1	-121.9	99939140000
38	-121.9	101959800000
37.9	-121.9	103894700000
37.8	-121.9	105736100000
37.7	-121.9	107476500000
37.6	-121.9	109108400000
37.5	-121.9	110624600000
37.4	-121.9	112018300000
37.3	-121.9	113282700000
41	-121.8	34550100000
40.9	-121.8	36414160000
40.8	-121.8	38336510000
40.7	-121.8	40316170000
40.6	-121.8	42351880000
40.5	-121.8	44442160000
40.4	-121.8	46585260000
40.3	-121.8	48779160000
40.2	-121.8	51021550000
40.1	-121.8	53309830000
40	-121.8	55641090000
39.9	-121.8	58012130000
39.8	-121.8	60419400000
39.7	-121.8	62859040000
39.6	-121.8	65326860000
39.5	-121.8	67818330000
39.4	-121.8	70328580000
39.3	-121.8	72852420000
39.2	-121.8	75384320000
39.1	-121.8	77918420000
39	-121.8	80448570000
38.9	-121.8	82968290000
38.8	-121.8	85470830000
38.7	-121.8	87949180000
38.6	-121.8	90396070000
38.5	-121.8	92804010000
38.4	-121.8	95165360000
38.3	-121.8	97472270000
38.2	-121.8	99716810000
38.1	-121.8	101891000000
38	-121.8	103986700000
37.9	-121.8	105995900000
37.8	-121.8	107910700000
37.7	-121.8	109723100000
37.6	-121.8	111425400000
37.5	-121.8	113010200000
37.4	-121.8	114470200000
37.3	-121.8	115798500000
40.9	-121.7	36718830000
40.8	-121.7	38669990000
40.7	-121.7	40680450000
40.6	-121.7	42749040000
40.5	-121.7	44874310000
40.4	-121.7	47054580000
40.3	-121.7	49287870000
40.2	-121.7	51571900000
40.1	-121.7	53904110000
40	-121.7	56281620000
39.9	-121.7	58701200000
39.8	-121.7	61159330000
39.7	-121.7	63652120000
39.6	-121.7	66175340000
39.5	-121.7	68724420000
39.4	-121.7	71294440000
39.3	-121.7	73880130000
39.2	-121.7	76475850000
39.1	-121.7	79075660000
39	-121.7	81673270000
38.9	-121.7	84262060000
38.8	-121.7	86835130000
38.7	-121.7	89385280000
38.6	-121.7	91905060000
38.5	-121.7	94386780000
38.4	-121.7	96822570000
38.3	-121.7	99204350000
38.2	-121.7	101523900000
38.1	-121.7	103773100000
38	-121.7	105943400000
37.9	-121.7	108026600000
37.8	-121.7	110014500000
37.7	-121.7	111898700000
37.6	-121.7	113671500000
37.5	-121.7	115324800000
37.4	-121.7	116851200000
37.3	-121.7	118243600000
37.2	-121.7	119495000000
37.1	-121.7	120599000000
40.8	-121.6	38967540000
40.7	-121.6	41007180000
40.6	-121.6	43106980000
40.5	-121.6	45265570000
40.4	-121.6	47481320000
40.3	-121.6	49752300000
40.2	-121.6	52076280000
40.1	-121.6	54450720000
40	-121.6	56872760000
39.9	-121.6	59339190000
39.8	-121.6	61846480000
39.7	-121.6	64390740000
39.6	-121.6	66967710000
39.5	-121.6	69572780000
39.4	-121.6	72200970000
39.3	-121.6	74846940000
39.2	-121.6	77504970000
39.1	-121.6	80169010000
39	-121.6	82832640000
38.9	-121.6	85489130000
38.8	-121.6	88131410000
38.7	-121.6	90752120000
38.6	-121.6	93343620000
38.5	-121.6	95898020000
38.4	-121.6	98407220000
38.3	-121.6	100862900000
38.2	-121.6	103256700000
38.1	-121.6	105580100000
38	-121.6	107824300000
37.9	-121.6	109981000000
37.8	-121.6	112041400000
37.7	-121.6	113997200000
37.6	-121.6	115840000000
37.5	-121.6	117561800000
37.4	-121.6	119154600000
37.3	-121.6	120611100000
37.2	-121.6	121924000000
37.1	-121.6	123086700000
37	-121.6	124093100000
36.9	-121.6	124937400000
36.8	-121.6	125614700000
40.7	-121.5	41295400000
40.6	-121.5	43424670000
40.5	-121.5	45614820000
40.4	-121.5	47864260000
40.3	-121.5	50171130000
40.2	-121.5	52533230000
40.1	-121.5	54948060000
40	-121.5	57412790000
39.9	-121.5	59924240000
39.8	-121.5	62478870000
39.7	-121.5	65072770000
39.6	-121.5	67701680000
39.5	-121.5	70360950000
39.4	-121.5	73045540000
39.3	-121.5	75750040000
39.2	-121.5	78468670000
39.1	-121.5	81195270000
39	-121.5	83923320000
38.9	-121.5	86645940000
38.8	-121.5	89355910000
38.7	-121.5	92045720000
38.6	-121.5	94707550000
38.5	-121.5	97333310000
38.4	-121.5	99914690000
38.3	-121.5	102443200000
38.2	-121.5	104910100000
38.1	-121.5	107306700000
38	-121.5	109624000000
37.9	-121.5	111853300000
37.8	-121.5	113985700000
37.7	-121.5	116012400000
37.6	-121.5	117924800000
37.5	-121.5	119714600000
37.4	-121.5	121373700000
37.3	-121.5	122894100000
37.2	-121.5	124268600000
37.1	-121.5	125490100000
37	-121.5	126552200000
36.9	-121.5	127449000000
36.8	-121.5	128175200000
36.7	-121.5	128726200000
36.6	-121.5	129098000000
40.4	-121.4	48202290000
40.3	-121.4	50543120000
40.2	-121.4	52941410000
40.1	-121.4	55394690000
40	-121.4	57900160000
39.9	-121.4	60454650000
39.8	-121.4	63054640000
39.7	-121.4	65696220000
39.6	-121.4	68375100000
39.5	-121.4	71086600000
39.4	-121.4	73825650000
39.3	-121.4	76586780000
39.2	-121.4	79364130000
39.1	-121.4	82151440000
39	-121.4	84942090000
38.9	-121.4	87729060000
38.8	-121.4	90505020000
38.7	-121.4	93262280000
38.6	-121.4	95992840000
38.5	-121.4	98688440000
38.4	-121.4	101340500000
38.3	-121.4	103940400000
38.2	-121.4	106479200000
38.1	-121.4	108947800000
38	-121.4	111337100000
37.9	-121.4	113638000000
37.8	-121.4	115841400000
37.7	-121.4	117938300000
37.6	-121.4	119919700000
37.5	-121.4	121777000000
37.4	-121.4	123501700000
37.3	-121.4	125085900000
37.2	-121.4	126521600000
37.1	-121.4	127801900000
37	-121.4	128919800000
36.9	-121.4	129869200000
36.8	-121.4	130644600000
36.7	-121.4	131241200000
36.6	-121.4	131654700000
36.5	-121.4	131881900000
40.1	-121.3	55789290000
40	-121.3	58333410000
39.9	-121.3	60928840000
39.8	-121.3	63572080000
39.7	-121.3	66259220000
39.6	-121.3	68985960000
39.5	-121.3	71747590000
39.4	-121.3	74539010000
39.3	-121.3	77354680000
39.2	-121.3	80188680000
39.1	-121.3	83034670000
39	-121.3	85885910000
38.9	-121.3	88735280000
38.8	-121.3	91575310000
38.7	-121.3	94398150000
38.6	-121.3	97195650000
38.5	-121.3	99959340000
38.4	-121.3	102680500000
38.3	-121.3	105350200000
38.2	-121.3	107959300000
38.1	-121.3	110498500000
38	-121.3	112958500000
37.9	-121.3	115329800000
37.8	-121.3	117603100000
37.7	-121.3	119769100000
37.6	-121.3	121818600000
37.5	-121.3	123742600000
37.4	-121.3	125532500000
37.3	-121.3	127179700000
37.2	-121.3	128676500000
37.1	-121.3	130015200000
37	-121.3	131188800000
36.9	-121.3	132190900000
36.8	-121.3	133015700000
36.7	-121.3	133658100000
36.6	-121.3	134113700000
36.5	-121.3	134379100000
36.4	-121.3	134451300000
40	-121.2	58711260000
39.9	-121.2	61345410000
39.8	-121.2	64029660000
39.7	-121.2	66760110000
39.6	-121.2	69532440000
39.5	-121.2	72341940000
39.4	-121.2	75183460000
39.3	-121.2	78051420000
39.2	-121.2	80939830000
39.1	-121.2	83842280000
39	-121.2	86751930000
38.9	-121.2	89661550000
38.8	-121.2	92563530000
38.7	-121.2	95449890000
38.6	-121.2	98312310000
38.5	-121.2	101142100000
38.4	-121.2	103930500000
38.3	-121.2	106668200000
38.2	-121.2	109345900000
38.1	-121.2	111954100000
38	-121.2	114483200000
37.9	-121.2	116923500000
37.8	-121.2	119265400000
37.7	-121.2	121499300000
37.6	-121.2	123615800000
37.5	-121.2	125605600000
37.4	-121.2	127459600000
37.3	-121.2	129169400000
37.2	-121.2	130726500000
37.1	-121.2	132123200000
37	-121.2	133352200000
36.9	-121.2	134406900000
36.8	-121.2	135281000000
36.7	-121.2	135969500000
36.6	-121.2	136467500000
36.5	-121.2	136771400000
36.4	-121.2	136878200000
36.3	-121.2	136785900000
39.9	-121.1	61703110000
39.8	-121.1	64426000000
39.7	-121.1	67197360000
39.6	-121.1	70012890000
39.5	-121.1	72867840000
39.4	-121.1	75757040000
39.3	-121.1	78674880000
39.2	-121.1	81615300000
39.1	-121.1	84571820000
39	-121.1	87537510000
38.9	-121.1	90505040000
38.8	-121.1	93466670000
38.7	-121.1	96414280000
38.6	-121.1	99339400000
38.5	-121.1	102233200000
38.4	-121.1	105086700000
38.3	-121.1	107890400000
38.2	-121.1	110634700000
38.1	-121.1	113310100000
38	-121.1	115906500000
37.9	-121.1	118414200000
37.8	-121.1	120823100000
37.7	-121.1	123123500000
37.6	-121.1	125305600000
37.5	-121.1	127360000000
37.4	-121.1	129277300000
37.3	-121.1	131048600000
37.2	-121.1	132665300000
37.1	-121.1	134119400000
37	-121.1	135403400000
36.9	-121.1	136510200000
36.8	-121.1	137433600000
36.7	-121.1	138168100000
36.6	-121.1	138708700000
36.5	-121.1	139051600000
36.4	-121.1	139193400000
36.3	-121.1	139132200000
39.8	-121	64759890000
39.7	-121	67569650000
39.6	-121	70425830000
39.5	-121	73323680000
39.4	-121	76258010000
39.3	-121	79223150000
39.2	-121	82213010000
39.1	-121	85221030000
39	-121	88240210000
38.9	-121	91263120000
38.8	-121	94281910000
38.7	-121	97288320000
38.6	-121	100273700000
38.5	-121	103229200000
38.4	-121	106145400000
38.3	-121	109012900000
38.2	-121	111821800000
38.1	-121	114562200000
38	-121	117224000000
37.9	-121	119797100000
37.8	-121	122271300000
37.7	-121	124636600000
37.6	-121	126882900000
37.5	-121	129000400000
37.4	-121	130979600000
37.3	-121	132811300000
37.2	-121	134486700000
37.1	-121	135997500000
37	-121	137335700000
36.9	-121	138494300000
36.8	-121	139466700000
36.7	-121	140247000000
36.6	-121	140830200000
36.5	-121	141212200000
36.4	-121	141389500000
36.3	-121	141359800000
36.2	-121	141121700000
36.1	-121	140674500000
36	-121	140018700000
39.5	-120.9	73708050000
39.4	-120.9	76684790000
39.3	-120.9	79694520000
39.2	-120.9	82731090000
39.1	-120.9	85787890000
39	-120.9	88857840000
38.9	-120.9	91933430000
38.8	-120.9	95006690000
38.7	-120.9	98069250000
38.6	-120.9	101112400000
38.5	-120.9	104126900000
38.4	-120.9	107103400000
38.3	-120.9	110032200000
38.2	-120.9	112903200000
38.1	-120.9	115706400000
38	-120.9	118431500000
37.9	-120.9	121067900000
37.8	-120.9	123605500000
37.7	-120.9	126033700000
37.6	-120.9	128342400000
37.5	-120.9	130521500000
37.4	-120.9	132561300000
37.3	-120.9	134452100000
37.2	-120.9	136185000000
37.1	-120.9	137751400000
37	-120.9	139143100000
36.9	-120.9	140352800000
36.8	-120.9	141373600000
36.7	-120.9	142199500000
36.6	-120.9	142825200000
36.5	-120.9	143246300000
36.4	-120.9	143459400000
36.3	-120.9	143461700000
36.2	-120.9	143251800000
36.1	-120.9	142828900000
36	-120.9	142193400000
35.9	-120.9	141346600000
39.3	-120.8	80087490000
39.2	-120.8	83167890000
39.1	-120.8	86270590000
39	-120.8	89388440000
38.9	-120.8	92513830000
38.8	-120.8	95638710000
38.7	-120.8	98754590000
38.6	-120.8	101852600000
38.5	-120.8	104923400000
38.4	-120.8	107957600000
38.3	-120.8	110945000000
38.2	-120.8	113875700000
38.1	-120.8	116739200000
38	-120.8	119525000000
37.9	-120.8	122222600000
37.8	-120.8	124821200000
37.7	-120.8	127310400000
37.6	-120.8	129679600000
37.5	-120.8	131918500000
37.4	-120.8	134017100000
37.3	-120.8	135965500000
37.2	-120.8	137754600000
37.1	-120.8	139375400000
37	-120.8	140819600000
36.9	-120.8	142079600000
36.8	-120.8	143148200000
36.7	-120.8	144019200000
36.6	-120.8	144687100000
36.5	-120.8	145147400000
36.4	-120.8	145396300000
36.3	-120.8	145431000000
36.2	-120.8	145249800000
36.1	-120.8	144851900000
36	-120.8	144237500000
35.9	-120.8	143408000000
35.8	-120.8	142365500000
39.1	-120.7	86667590000
39	-120.7	89830280000
38.9	-120.7	93002440000
38.8	-120.7	96175920000
38.7	-120.7	99342120000
38.6	-120.7	102492000000
38.5	-120.7	105616300000
38.4	-120.7	108705100000
38.3	-120.7	111748400000
38.2	-120.7	114735900000
38.1	-120.7	117657000000
38	-120.7	120501100000
37.9	-120.7	123257200000
37.8	-120.7	125914600000
37.7	-120.7	128462400000
37.6	-120.7	130890000000
37.5	-120.7	133186700000
37.4	-120.7	135342200000
37.3	-120.7	137346700000
37.2	-120.7	139190400000
37.1	-120.7	140864300000
37	-120.7	142359800000
36.9	-120.7	143669000000
36.8	-120.7	144784600000
36.7	-120.7	145700100000
36.6	-120.7	146409900000
36.5	-120.7	146909000000
36.4	-120.7	147193800000
36.3	-120.7	147261100000
36.2	-120.7	147109100000
36.1	-120.7	146736800000
36	-120.7	146144400000
35.9	-120.7	145333000000
35.8	-120.7	144304900000
35.7	-120.7	143063400000
35.6	-120.7	141612800000
35.5	-120.7	139958300000
38.9	-120.6	93397670000
38.8	-120.6	96616550000
38.7	-120.6	99829900000
38.6	-120.6	103028600000
38.5	-120.6	106203100000
38.4	-120.6	109343500000
38.3	-120.6	112439700000
38.2	-120.6	115481100000
38.1	-120.6	118457000000
38	-120.6	121356400000
37.9	-120.6	124168500000
37.8	-120.6	126882000000
37.7	-120.6	129486000000
37.6	-120.6	131969600000
37.5	-120.6	134321900000
37.4	-120.6	136532400000
37.3	-120.6	138590800000
37.2	-120.6	140487500000
37.1	-120.6	142212900000
37	-120.6	143758400000
36.9	-120.6	145115700000
36.8	-120.6	146277300000
36.7	-120.6	147236600000
36.6	-120.6	147987600000
36.5	-120.6	148525400000
36.4	-120.6	148845800000
36.3	-120.6	148945800000
36.2	-120.6	148823300000
36.1	-120.6	148477200000
36	-120.6	147907500000
35.9	-120.6	147115300000
35.8	-120.6	146102700000
35.7	-120.6	144873100000
35.6	-120.6	143430600000
35.5	-120.6	141780600000
35.4	-120.6	139929300000
38.8	-120.5	96959130000
38.7	-120.5	100216300000
38.6	-120.5	103460400000
38.5	-120.5	106681900000
38.4	-120.5	109870800000
38.3	-120.5	113016600000
38.2	-120.5	116108700000
38.1	-120.5	119136300000
38	-120.5	122088200000
37.9	-120.5	124953200000
37.8	-120.5	127720200000
37.7	-120.5	130377700000
37.6	-120.5	132914800000
37.5	-120.5	135320300000
37.4	-120.5	137583500000
37.3	-120.5	139693900000
37.2	-120.5	141641600000
37.1	-120.5	143416800000
37	-120.5	145010700000
36.9	-120.5	146414700000
36.8	-120.5	147621300000
36.7	-120.5	148623400000
36.6	-120.5	149415000000
36.5	-120.5	149990900000
36.4	-120.5	150346800000
36.3	-120.5	150479500000
36.2	-120.5	150386700000
36.1	-120.5	150067100000
36	-120.5	149520800000
35.9	-120.5	148748700000
35.8	-120.5	147752800000
35.7	-120.5	146536400000
35.6	-120.5	145103600000
35.5	-120.5	143459700000
35.4	-120.5	141611100000
35.3	-120.5	139564900000
38.6	-120.4	103786100000
38.5	-120.4	107051200000
38.4	-120.4	110285000000
38.3	-120.4	113477100000
38.2	-120.4	116616600000
38.1	-120.4	119692600000
38	-120.4	122693800000
37.9	-120.4	125608800000
37.8	-120.4	128426200000
37.7	-120.4	131134500000
37.6	-120.4	133722300000
37.5	-120.4	136178400000
37.4	-120.4	138491900000
37.3	-120.4	140652100000
37.2	-120.4	142648700000
37.1	-120.4	144471900000
37	-120.4	146112400000
36.9	-120.4	147561800000
36.8	-120.4	148812000000
36.7	-120.4	149855900000
36.6	-120.4	150687200000
36.5	-120.4	151300600000
36.4	-120.4	151691600000
36.3	-120.4	151856800000
36.2	-120.4	151793800000
36.1	-120.4	151501200000
36	-120.4	150978900000
35.9	-120.4	150227600000
35.8	-120.4	149249500000
35.7	-120.4	148047600000
35.6	-120.4	146626000000
35.5	-120.4	144990000000
35.4	-120.4	143146000000
35.3	-120.4	141101100000
35.2	-120.4	138863500000
38.5	-120.3	107309400000
38.4	-120.3	110584700000
38.3	-120.3	113819500000
38.2	-120.3	117003100000
38.1	-120.3	120124100000
38	-120.3	123171300000
37.9	-120.3	126133000000
37.8	-120.3	128997600000
37.7	-120.3	131753600000
37.6	-120.3	134389300000
37.5	-120.3	136893300000
37.4	-120.3	139254500000
37.3	-120.3	141462000000
37.2	-120.3	143505300000
37.1	-120.3	145374400000
37	-120.3	147059800000
36.9	-120.3	148552700000
36.8	-120.3	149845100000
36.7	-120.3	150929600000
36.6	-120.3	151799700000
36.5	-120.3	152449900000
36.4	-120.3	152875500000
36.3	-120.3	153072900000
36.2	-120.3	153039700000
36.1	-120.3	152774300000
36	-120.3	152276400000
35.9	-120.3	151546900000
35.8	-120.3	150587500000
35.7	-120.3	149401300000
35.6	-120.3	147992400000
35.5	-120.3	146366100000
35.4	-120.3	144528600000
35.3	-120.3	142487100000
35.2	-120.3	140249900000
35.1	-120.3	137826200000
38.3	-120.2	114042700000
38.2	-120.2	117266600000
38.1	-120.2	120429200000
38	-120.2	123518800000
37.9	-120.2	126523800000
37.8	-120.2	129432500000
37.7	-120.2	132232900000
37.6	-120.2	134913500000
37.5	-120.2	137462500000
37.4	-120.2	139868600000
37.3	-120.2	142120800000
37.2	-120.2	144208400000
37.1	-120.2	146121100000
37	-120.2	147849400000
36.9	-120.2	149384100000
36.8	-120.2	150717100000
36.7	-120.2	151840800000
36.6	-120.2	152748600000
36.5	-120.2	153434600000
36.4	-120.2	153894200000
36.3	-120.2	154123600000
36.2	-120.2	154120000000
36.1	-120.2	153882000000
36	-120.2	153409000000
35.9	-120.2	152701700000
35.8	-120.2	151762000000
35.7	-120.2	150592700000
35.6	-120.2	149198000000
35.5	-120.2	147583000000
35.4	-120.2	145753900000
35.3	-120.2	143718000000
35.2	-120.2	141483600000
35.1	-120.2	139059700000
35	-120.2	136456400000
38.1	-120.1	120606600000
38	-120.1	123735000000
37.9	-120.1	126779800000
37.8	-120.1	129729000000
37.7	-120.1	132570700000
37.6	-120.1	135292800000
37.5	-120.1	137883800000
37.4	-120.1	140331900000
37.3	-120.1	142626100000
37.2	-120.1	144755400000
37.1	-120.1	146709400000
37	-120.1	148478300000
36.9	-120.1	150053000000
36.8	-120.1	151424900000
36.7	-120.1	152586300000
36.6	-120.1	153530400000
36.5	-120.1	154251400000
36.4	-120.1	154744200000
36.3	-120.1	155005000000
36.2	-120.1	155030900000
36.1	-120.1	154820300000
36	-120.1	154372500000
35.9	-120.1	153688100000
35.8	-120.1	152768900000
35.7	-120.1	151617600000
35.6	-120.1	150238400000
35.5	-120.1	148636400000
35.4	-120.1	146817600000
35.3	-120.1	144789400000
35.2	-120.1	142560100000
35.1	-120.1	140138700000
35	-120.1	137535300000
38	-120	123819100000
37.9	-120	126900000000
37.8	-120	129886200000
37.7	-120	132765500000
37.6	-120	135526000000
37.5	-120	138155600000
37.4	-120	140642700000
37.3	-120	142976000000
37.2	-120	145144300000
37.1	-120	147137000000
37	-120	148944300000
36.9	-120	150556800000
36.8	-120	151965700000
36.7	-120	153163200000
36.6	-120	154142400000
36.5	-120	154897100000
36.4	-120	155422300000
36.3	-120	155713900000
36.2	-120	155769000000
36.1	-120	155585700000
36	-120	155163300000
35.9	-120	154502400000
35.8	-120	153604400000
35.7	-120	152472300000
35.6	-120	151109900000
35.5	-120	149522400000
35.4	-120	147715800000
35.3	-120	145697400000
35.2	-120	143475500000
35.1	-120	141059100000
35	-120	138458400000
34.9	-120	135684000000
37.8	-119.9	129903200000
37.7	-119.9	132816600000
37.6	-119.9	135611800000
37.5	-119.9	138276900000
37.4	-119.9	140799800000
37.3	-119.9	143169000000
37.2	-119.9	145373500000
37.1	-119.9	147402400000
37	-119.9	149245600000
36.9	-119.9	150893600000
36.8	-119.9	152337500000
36.7	-119.9	153569400000
36.6	-119.9	154582100000
36.5	-119.9	155369300000
36.4	-119.9	155925900000
36.3	-119.9	156247700000
36.2	-119.9	156331500000
36.1	-119.9	156175400000
36	-119.9	155778600000
35.9	-119.9	155141500000
35.8	-119.9	154265600000
35.7	-119.9	153153500000
35.6	-119.9	151809200000
35.5	-119.9	150237700000
35.4	-119.9	148445100000
35.3	-119.9	146438600000
35.2	-119.9	144226400000
35.1	-119.9	141817600000
35	-119.9	139222300000
34.9	-119.9	136451300000
34.8	-119.9	133516200000
37.8	-119.8	129779800000
37.7	-119.8	132723600000
37.6	-119.8	135550000000
37.5	-119.8	138246900000
37.4	-119.8	140802300000
37.3	-119.8	143204500000
37.2	-119.8	145442100000
37.1	-119.8	147504300000
37	-119.8	149380900000
36.9	-119.8	151062100000
36.8	-119.8	152538900000
36.7	-119.8	153803300000
36.6	-119.8	154847900000
36.5	-119.8	155666300000
36.4	-119.8	156253200000
36.3	-119.8	156604300000
36.2	-119.8	156716300000
36.1	-119.8	156587200000
36	-119.8	156216000000
35.9	-119.8	155603100000
35.8	-119.8	154749800000
35.7	-119.8	153658700000
35.6	-119.8	152333700000
35.5	-119.8	150779700000
35.4	-119.8	149002900000
35.3	-119.8	147010200000
35.2	-119.8	144810000000
35.1	-119.8	142411300000
35	-119.8	139824200000
34.9	-119.8	137059500000
34.8	-119.8	134128800000
34.7	-119.8	131044500000
37.6	-119.7	135340400000
37.5	-119.7	138065600000
37.4	-119.7	140650000000
37.3	-119.7	143081800000
37.2	-119.7	145349600000
37.1	-119.7	147442300000
37	-119.7	149349500000
36.9	-119.7	151061400000
36.8	-119.7	152569000000
36.7	-119.7	153863800000
36.6	-119.7	154938600000
36.5	-119.7	155786700000
36.4	-119.7	156402700000
36.3	-119.7	156782200000
36.2	-119.7	156921800000
36.1	-119.7	156819400000
36	-119.7	156473800000
35.9	-119.7	155885300000
35.8	-119.7	155055100000
35.7	-119.7	153985900000
35.6	-119.7	152681400000
35.5	-119.7	151146300000
35.4	-119.7	149386900000
35.3	-119.7	147410100000
35.2	-119.7	145224000000
35.1	-119.7	142837900000
35	-119.7	140261700000
34.9	-119.7	137506300000
34.8	-119.7	134583200000
34.7	-119.7	131504800000
34.6	-119.7	128283900000
37.5	-119.6	137733300000
37.4	-119.6	140343200000
37.3	-119.6	142801300000
37.2	-119.6	145096000000
37.1	-119.6	147216200000
37	-119.6	149151300000
36.9	-119.6	150891400000
36.8	-119.6	152427300000
36.7	-119.6	153750600000
36.6	-119.6	154853600000
36.5	-119.6	155729900000
36.4	-119.6	156373800000
36.3	-119.6	156780700000
36.2	-119.6	156947200000
36.1	-119.6	156871000000
36	-119.6	156550800000
35.9	-119.6	155986900000
35.8	-119.6	155180400000
35.7	-119.6	154133800000
35.6	-119.6	152850700000
35.5	-119.6	151336000000
35.4	-119.6	149595600000
35.3	-119.6	147636500000
35.2	-119.6	145466900000
35.1	-119.6	143095800000
35	-119.6	140533200000
34.9	-119.6	137789900000
34.8	-119.6	134877600000
34.7	-119.6	131808500000
34.6	-119.6	128595500000
37.4	-119.5	139882800000
37.3	-119.5	142363700000
37.2	-119.5	144682000000
37.1	-119.5	146826500000
37	-119.5	148786700000
36.9	-119.5	150552300000
36.8	-119.5	152114100000
36.7	-119.5	153463600000
36.6	-119.5	154593100000
36.5	-119.5	155495900000
36.4	-119.5	156166300000
36.3	-119.5	156599500000
36.2	-119.5	156792100000
36.1	-119.5	156741500000
36	-119.5	156446600000
35.9	-119.5	155907400000
35.8	-119.5	155124900000
35.7	-119.5	154101600000
35.6	-119.5	152841100000
35.5	-119.5	151347900000
35.4	-119.5	149628100000
35.3	-119.5	147688700000
35.2	-119.5	145537600000
35.1	-119.5	143183900000
35	-119.5	140637500000
34.9	-119.5	137909300000
34.8	-119.5	135010800000
34.7	-119.5	131954300000
34.6	-119.5	128752700000
34.5	-119.5	125419200000
37.4	-119.4	139269900000
37.3	-119.4	141770100000
37.2	-119.4	144108700000
37.1	-119.4	146274500000
37	-119.4	148256600000
36.9	-119.4	150045000000
36.8	-119.4	151630300000
36.7	-119.4	153003800000
36.6	-119.4	154157700000
36.5	-119.4	155085300000
36.4	-119.4	155780600000
36.3	-119.4	156239000000
36.2	-119.4	156456700000
36.1	-119.4	156431300000
36	-119.4	156161400000
35.9	-119.4	155646800000
35.8	-119.4	154888700000
35.7	-119.4	153889300000
35.6	-119.4	152652200000
35.5	-119.4	151181800000
35.4	-119.4	149484200000
35.3	-119.4	147566100000
35.2	-119.4	145435600000
35.1	-119.4	143101600000
35	-119.4	140574100000
34.9	-119.4	137863700000
34.8	-119.4	134982200000
34.7	-119.4	131941600000
34.6	-119.4	128754800000
34.5	-119.4	125435200000
37.3	-119.3	141022300000
37.2	-119.3	143377800000
37.1	-119.3	145561600000
37	-119.3	147562700000
36.9	-119.3	149371100000
36.8	-119.3	150977200000
36.7	-119.3	152372400000
36.6	-119.3	153548600000
36.5	-119.3	154499100000
36.4	-119.3	155217900000
36.3	-119.3	155700200000
36.2	-119.3	155942100000
36.1	-119.3	155941100000
36	-119.3	155695800000
35.9	-119.3	155205900000
35.8	-119.3	154472400000
35.7	-119.3	153497500000
35.6	-119.3	152284500000
35.5	-119.3	150838100000
35.4	-119.3	149164000000
35.3	-119.3	147269100000
35.2	-119.3	145161200000
35.1	-119.3	142849200000
35	-119.3	140343000000
34.9	-119.3	137653300000
34.8	-119.3	134791700000
34.7	-119.3	131770200000
34.6	-119.3	128601700000
34.5	-119.3	125299500000
37.3	-119.2	140122500000
37.2	-119.2	142491400000
37.1	-119.2	144689900000
37	-119.2	146707100000
36.9	-119.2	148532600000
36.8	-119.2	150156900000
36.7	-119.2	151571300000
36.6	-119.2	152767700000
36.5	-119.2	153739300000
36.4	-119.2	154479900000
36.3	-119.2	154984700000
36.2	-119.2	155249800000
36.1	-119.2	155272600000
36	-119.2	155051400000
35.9	-119.2	154585900000
35.8	-119.2	153877200000
35.7	-119.2	152927200000
35.6	-119.2	151739300000
35.5	-119.2	150317900000
35.4	-119.2	148668700000
35.3	-119.2	146798500000
35.2	-119.2	144715100000
35.1	-119.2	142427300000
35	-119.2	139945000000
34.9	-119.2	137278700000
34.8	-119.2	134439900000
34.7	-119.2	131440700000
34.6	-119.2	128293900000
34.5	-119.2	125012700000
37.3	-119.1	139073500000
37.2	-119.1	141452400000
37.1	-119.1	143662300000
37	-119.1	145692300000
36.9	-119.1	147532000000
36.8	-119.1	149171800000
36.7	-119.1	150603000000
36.6	-119.1	151817400000
36.5	-119.1	152808100000
36.4	-119.1	153568900000
36.3	-119.1	154094800000
36.2	-119.1	154382000000
36.1	-119.1	154427600000
36	-119.1	154230100000
35.9	-119.1	153788900000
35.8	-119.1	153105000000
35.7	-119.1	152180300000
35.6	-119.1	151018100000
35.5	-119.1	149622700000
35.4	-119.1	147999700000
35.3	-119.1	146155900000
35.2	-119.1	144098800000
35.1	-119.1	141837400000
35	-119.1	139381200000
34.9	-119.1	136740900000
34.8	-119.1	133927900000
34.7	-119.1	130954100000
34.6	-119.1	127832300000
34.5	-119.1	124575600000
37.2	-119	140263900000
37.1	-119	142481800000
37	-119	144521500000
36.9	-119	146372500000
36.8	-119	148025100000
36.7	-119	149470500000
36.6	-119	150700700000
36.5	-119	151708500000
36.4	-119	152487700000
36.3	-119	153033400000
36.2	-119	153341500000
36.1	-119	153409100000
36	-119	153234600000
35.9	-119	152817400000
35.8	-119	152158300000
35.7	-119	151259300000
35.6	-119	150123300000
35.5	-119	148754900000
35.4	-119	147159300000
35.3	-119	145343300000
35.2	-119	143314400000
35.1	-119	141081300000
35	-119	138653700000
34.9	-119	136041900000
34.8	-119	133257400000
34.7	-119	130312000000
34.6	-119	127218400000
34.5	-119	123989700000
37.1	-118.9	141152200000
37	-118.9	143198400000
36.9	-118.9	145057700000
36.8	-118.9	146720400000
36.7	-118.9	148177500000
36.6	-118.9	149421100000
36.5	-118.9	150444000000
36.4	-118.9	151239900000
36.3	-118.9	151803800000
36.2	-118.9	152131500000
36.1	-118.9	152220200000
36	-118.9	152068100000
35.9	-118.9	151674600000
35.8	-118.9	151040300000
35.7	-118.9	150167100000
35.6	-118.9	149058000000
35.5	-118.9	147717300000
35.4	-118.9	146150300000
35.3	-118.9	144363500000
35.2	-118.9	142364400000
35.1	-118.9	140161700000
35	-118.9	137764700000
34.9	-118.9	135184000000
34.8	-118.9	132430700000
34.7	-118.9	129516700000
34.6	-118.9	126454400000
34.5	-118.9	123256900000
36.9	-118.8	143591800000
36.8	-118.8	145261700000
36.7	-118.8	146728100000
36.6	-118.8	147982900000
36.5	-118.8	149018700000
36.4	-118.8	149829500000
36.3	-118.8	150410000000
36.2	-118.8	150756200000
36.1	-118.8	150864900000
36	-118.8	150734500000
35.9	-118.8	150364200000
35.8	-118.8	149754500000
35.7	-118.8	148907400000
35.6	-118.8	147825600000
35.5	-118.8	146513400000
35.4	-118.8	144976000000
35.3	-118.8	143219700000
35.2	-118.8	141252100000
35.1	-118.8	139081500000
35	-118.8	136717400000
34.9	-118.8	134170100000
34.8	-118.8	131450600000
34.7	-118.8	128570700000
34.6	-118.8	125542800000
34.5	-118.8	122379800000
36.9	-118.7	141979300000
36.8	-118.7	143653800000
36.7	-118.7	145126900000
36.6	-118.7	146390400000
36.5	-118.7	147437200000
36.4	-118.7	148261000000
36.3	-118.7	148856600000
36.2	-118.7	149219800000
36.1	-118.7	149347600000
36	-118.7	149238100000
35.9	-118.7	148890500000
35.8	-118.7	148305400000
35.7	-118.7	147484400000
35.6	-118.7	146430300000
35.5	-118.7	145147300000
35.4	-118.7	143640400000
35.3	-118.7	141915900000
35.2	-118.7	139981200000
35.1	-118.7	137844600000
35	-118.7	135515400000
34.9	-118.7	133003700000
34.8	-118.7	130320500000
34.7	-118.7	127477500000
34.6	-118.7	124486900000
34.5	-118.7	121361500000
36.8	-118.6	141901700000
36.7	-118.6	143378900000
36.6	-118.6	144648900000
36.5	-118.6	145704600000
36.4	-118.6	146539500000
36.3	-118.6	147148600000
36.2	-118.6	147527500000
36.1	-118.6	147673300000
36	-118.6	147583800000
35.9	-118.6	147258500000
35.8	-118.6	146697600000
35.7	-118.6	145902800000
35.6	-118.6	144876700000
35.5	-118.6	143623400000
35.4	-118.6	142147900000
35.3	-118.6	140456400000
35.2	-118.6	138556000000
35.1	-118.6	136455000000
35	-118.6	134162600000
34.9	-118.6	131688800000
34.8	-118.6	129044300000
34.7	-118.6	126240800000
34.6	-118.6	123290300000
34.5	-118.6	120205500000
36.7	-118.5	141489800000
36.6	-118.5	142764000000
36.5	-118.5	143826300000
36.4	-118.5	144670600000
36.3	-118.5	145291500000
36.2	-118.5	145684800000
36.1	-118.5	145847300000
36	-118.5	145777200000
35.9	-118.5	145473500000
35.8	-118.5	144936500000
35.7	-118.5	144167800000
35.6	-118.5	143170000000
35.5	-118.5	141947000000
35.4	-118.5	140503700000
35.3	-118.5	138846100000
35.2	-118.5	136981400000
35.1	-118.5	134917600000
35	-118.5	132663700000
34.9	-118.5	130229800000
34.8	-118.5	127626300000
34.7	-118.5	124864700000
34.6	-118.5	121957100000
36.5	-118.4	141808500000
36.4	-118.4	142660200000
36.3	-118.4	143291300000
36.2	-118.4	143697500000
36.1	-118.4	143875800000
36	-118.4	143824000000
35.9	-118.4	143541300000
35.8	-118.4	143027900000
35.7	-118.4	142285200000
35.6	-118.4	141315900000
35.5	-118.4	140123500000
35.4	-118.4	138713100000
35.3	-118.4	137090500000
35.2	-118.4	135262600000
35.1	-118.4	133237500000
35	-118.4	131023900000
34.9	-118.4	128631700000
34.8	-118.4	126071400000
34.7	-118.4	123354200000
34.6	-118.4	120491800000
36.1	-118.3	141765000000
36	-118.3	141730700000
35.7	-118.3	140261200000
35.6	-118.3	139320400000
35.5	-118.3	138159200000
35.4	-118.3	136782200000
35.3	-118.3	135195400000
35.2	-118.3	133405500000
35.1	-118.3	131420300000
35	-118.3	129248700000
34.9	-118.3	126900100000
34.8	-118.3	124384900000
34.7	-118.3	121714200000
35.6	-118.2	137190200000
35.5	-118.2	136060300000
35.4	-118.2	134717400000
35.3	-118.2	133167100000
35.2	-118.2	131416200000
35.1	-118.2	129472200000
35	-118.2	127343900000
34.9	-118.2	125040600000
34.8	-118.2	122572500000
35.5	-118.1	133833800000
35.4	-118.1	132525300000
35.3	-118.1	131012300000
35.2	-118.1	129301300000
35.1	-118.1	127399700000
35	-118.1	125316100000
34.9	-118.1	123059600000
