# Supplementary material for: Seasonal and Long‐Term Groundwater Unloading in the Central Valley Modifies Crustal Stress
Source: J Geophys Res Solid Earth. 2020 Jan 20;125(1):e2019JB018490. doi: 10.1029/2019JB018490 (PMC7607378; doi:10.1029/2019JB018490)
Supplement: Supplementary file 5 — Table S4 [file JGRB-125-e2019JB018490-s004.xlsx]

## Sheet: Jan-Dec Force
Lat	Lon	Jan	Feb	March	April	May	June	July	Aug	Sept	Oct	Nov	Dec
40.5155	-122.578	-2247673000	-2748741000	-2513285000	-1604397000	-265611700	1144344000	2247673000	2748741000	2513285000	1604397000	265611700	-1144344000
40.4155	-122.578	-1382365000	-1779447000	-1699727000	-1164566000	-317361600	614880100	1382365000	1779447000	1699727000	1164566000	317361600	-614880100
40.3155	-122.578	218279100	-3866135000	-6914621000	-8110340000	-7132900000	-4244205000	-218279100	3866135000	6914621000	8110340000	7132900000	4244205000
40.2155	-122.578	2451832000	1713083000	515314600	-820532100	-1936518000	-2533615000	-2451832000	-1713083000	-515314600	820532100	1936518000	2533615000
40.5155	-122.478	-1266403000	-1464535000	-1270247000	-735596300	-3843634	728938900	1266403000	1464535000	1270247000	735596300	3843634	-728938900
40.4155	-122.478	-19266410000	-46235840000	-60816410000	-59101280000	-41550000000	-12865440000	19266410000	46235840000	60816410000	59101280000	41550000000	12865440000
40.3155	-122.478	-21165270000	-21966000000	-16880950000	-7272670000	4284317000	14693330000	21165270000	21966000000	16880950000	7272670000	-4284317000	-14693330000
40.2155	-122.478	5694480000	-3267525000	-11354000000	-16398180000	-17048480000	-13130650000	-5694480000	3267525000	11354000000	16398180000	17048480000	13130650000
40.1155	-122.478	8701633000	3899992000	-1946648000	-7271685000	-10648280000	-11171680000	-8701633000	-3899992000	1946648000	7271685000	10648280000	11171680000
40.0155	-122.478	11970010000	5434592000	-2557022000	-9863484000	-14527030000	-15298080000	-11970010000	-5434592000	2557022000	9863484000	14527030000	15298080000
39.9155	-122.478	12391030000	7377233000	386713600	-6707425000	-12004320000	-14084660000	-12391030000	-7377233000	-386713600	6707425000	12004320000	14084660000
39.8155	-122.478	3673415000	1101652000	-1765298000	-4159237000	-5438713000	-5260889000	-3673415000	-1101652000	1765298000	4159237000	5438713000	5260889000
39.7155	-122.478	-147409200	-347516400	-454506900	-439712600	-307097700	-92196220	147409200	347516400	454506900	439712600	307097700	92196220
40.6155	-122.377	-9849571000	-16474380000	-18684900000	-15888810000	-8835327000	585573500	9849571000	16474380000	18684900000	15888810000	8835327000	-585573500
40.5155	-122.377	-3243122000	-10182350000	-14393220000	-14747440000	-11150100000	-4565095000	3243122000	10182350000	14393220000	14747440000	11150100000	4565095000
40.4155	-122.377	-25737560000	-70495150000	-96363620000	-96411540000	-70626060000	-25916390000	25737560000	70495150000	96363620000	96411540000	70626060000	25916390000
40.3155	-122.377	-28370640000	-46717760000	-52546900000	-44296130000	-24176250000	2421630000	28370640000	46717760000	52546900000	44296130000	24176250000	-2421630000
40.2155	-122.377	-2711751000	-29024980000	-47560980000	-53353060000	-44849230000	-24328090000	2711751000	29024980000	47560980000	53353060000	44849230000	24328090000
40.1155	-122.377	48286980000	28600320000	1250220000	-26434870000	-47036760000	-55035190000	-48286980000	-28600320000	-1250220000	26434870000	47036760000	55035190000
40.0155	-122.377	50617750000	32147540000	5063417000	-23377440000	-45554340000	-55524980000	-50617750000	-32147540000	-5063417000	23377440000	45554340000	55524980000
39.9155	-122.377	2338918000	23325720	-2298517000	-4004474000	-4637435000	-4027800000	-2338918000	-23325720	2298517000	4004474000	4637435000	4027800000
39.8155	-122.377	-1014311000	-4061130000	-6019773000	-6365423000	-5005462000	-2304292000	1014311000	4061130000	6019773000	6365423000	5005462000	2304292000
39.7155	-122.377	-3274947000	-3617488000	-2990727000	-1562603000	284219900	2054886000	3274947000	3617488000	2990727000	1562603000	-284219900	-2054886000
39.6155	-122.377	167463800	-716979600	-1409309000	-1724015000	-1576773000	-1007035000	-167463800	716979600	1409309000	1724015000	1576773000	1007035000
40.6155	-122.278	-37254800000	-67538760000	-79725760000	-70550310000	-42470960000	-3011551000	37254800000	67538760000	79725760000	70550310000	42470960000	3011551000
40.5155	-122.278	7049531000	-4438734000	-14737640000	-21087610000	-21787180000	-16648880000	-7049531000	4438734000	14737640000	21087610000	21787180000	16648880000
40.4155	-122.278	19048050000	-7077030000	-31305830000	-47146260000	-50353880000	-40069230000	-19048050000	7077030000	31305830000	47146260000	50353880000	40069230000
40.3155	-122.278	-23231770000	-28518850000	-26164330000	-16799100000	-2932560000	11719750000	23231770000	28518850000	26164330000	16799100000	2932560000	-11719750000
40.2155	-122.278	-28057360000	-50679340000	-59721840000	-52761910000	-31664480000	-2082570000	28057360000	50679340000	59721840000	52761910000	31664480000	2082570000
40.1155	-122.278	33837640000	-7854343000	-47441760000	-74317200000	-81279410000	-66462860000	-33837640000	7854343000	47441760000	74317200000	81279410000	66462860000
40.0155	-122.278	6146436000	-30090920000	-58265440000	-70827790000	-64411880000	-40736860000	-6146436000	30090920000	58265440000	70827790000	64411880000	40736860000
39.9155	-122.278	-32596210000	-45177420000	-45653370000	-33896540000	-13057160000	11280880000	32596210000	45177420000	45653370000	33896540000	13057160000	-11280880000
39.8155	-122.278	-12672280000	-16964690000	-16711420000	-11980340000	-4039137000	4984349000	12672280000	16964690000	16711420000	11980340000	4039137000	-4984349000
39.7155	-122.278	314003400	-20908580000	-36528730000	-42361030000	-36842730000	-21452450000	-314003400	20908580000	36528730000	42361030000	36842730000	21452450000
39.6155	-122.278	332899600	-33221880000	-57874890000	-67020370000	-58207790000	-33798480000	-332899600	33221880000	57874890000	67020370000	58207790000	33798480000
39.5155	-122.278	-8980057000	-14399860000	-15961230000	-13245800000	-6981174000	1154055000	8980057000	14399860000	15961230000	13245800000	6981174000	-1154055000
39.4155	-122.278	-5333701000	-19229510000	-27972780000	-29220770000	-22639080000	-9991266000	5333701000	19229510000	27972780000	29220770000	22639080000	9991266000
39.3155	-122.278	28662050000	18993070000	4234919000	-11657980000	-24427130000	-30651050000	-28662050000	-18993070000	-4234919000	11657980000	24427130000	30651050000
39.2155	-122.278	-21090590000	-24622800000	-21557350000	-12715620000	-466756200	11907180000	21090590000	24622800000	21557350000	12715620000	466756200	-11907180000
39.1155	-122.278	23253550000	14236820000	1405351000	-11802680000	-21848190000	-26039500000	-23253550000	-14236820000	-1405351000	11802680000	21848190000	26039500000
39.0155	-122.278	39062320000	24869190000	4012374000	-17919550000	-35049950000	-42788740000	-39062320000	-24869190000	-4012374000	17919550000	35049950000	42788740000
38.9155	-122.278	-9217746000	-15743260000	-18050380000	-15520920000	-8832634000	222344300	9217746000	15743260000	18050380000	15520920000	8832634000	-222344300
38.8155	-122.278	212315200	70526270	-90160120	-226688200	-302475300	-297214400	-212315200	-70526270	90160120	226688200	302475300	297214400
40.6155	-122.177	-8980164000	-10873080000	-9852570000	-6192067000	-872405600	4681017000	8980164000	10873080000	9852570000	6192067000	872405600	-4681017000
40.5155	-122.177	-3534512000	-4385589000	-4061551000	-2649223000	-527038800	1736365000	3534512000	4385589000	4061551000	2649223000	527038800	-1736365000
40.4155	-122.177	174423100	5565506	-164783400	-290978600	-339206400	-296544200	-174423100	-5565506	164783400	290978600	339206400	296544200
40.3155	-122.177	-3228687000	-4952069000	-5348547000	-4311887000	-2119860000	640181900	3228687000	4952069000	5348547000	4311887000	2119860000	-640181900
40.2155	-122.177	-21963170000	-27211980000	-25169370000	-16382650000	-3206206000	10829340000	21963170000	27211980000	25169370000	16382650000	3206206000	-10829340000
40.1155	-122.177	-84631470000	-106688100000	-100157700000	-66790120000	-15526210000	39897940000	84631470000	106688100000	100157700000	66790120000	15526210000	-39897940000
40.0155	-122.177	-99590990000	-145166500000	-151844800000	-117836300000	-52253770000	27330160000	99590990000	145166500000	151844800000	117836300000	52253770000	-27330160000
39.9155	-122.177	-86835780000	-100501200000	-87237390000	-50598400000	-401610600	49902790000	86835780000	100501200000	87237390000	50598400000	401610600	-49902790000
39.8155	-122.177	-23223360000	-25726080000	-21335510000	-11228110000	1887850000	14497960000	23223360000	25726080000	21335510000	11228110000	-1887850000	-14497960000
39.7155	-122.177	-59501190000	-87604600000	-92234430000	-72150120000	-32733240000	15454480000	59501190000	87604600000	92234430000	72150120000	32733240000	-15454480000
39.6155	-122.177	-38565490000	-78159120000	-96810080000	-89520860000	-58244590000	-11361740000	38565490000	78159120000	96810080000	89520860000	58244590000	11361740000
39.5155	-122.177	-1080350000	-8340290000	-13365460000	-14809360000	-12285110000	-6469069000	1080350000	8340290000	13365460000	14809360000	12285110000	6469069000
39.4155	-122.177	2560604000	1460492000	-30956680	-1514111000	-2591560000	-2974603000	-2560604000	-1460492000	30956680	1514111000	2591560000	2974603000
39.3155	-122.177	-16767430000	-19364360000	-16772630000	-9686687000	-5203558	9677674000	16767430000	19364360000	16772630000	9686687000	5203558	-9677674000
39.2155	-122.177	-23894420000	-26124040000	-21353750000	-10861740000	2540666000	15262300000	23894420000	26124040000	21353750000	10861740000	-2540666000	-15262300000
39.1155	-122.177	-482585700	-15601040000	-26539220000	-30366230000	-26056630000	-14765180000	482585700	15601040000	26539220000	30366230000	26056630000	14765180000
39.0155	-122.177	116618500000	90304460000	39793370000	-21380320000	-76825170000	-111684800000	-116618500000	-90304460000	-39793370000	21380320000	76825170000	111684800000
38.9155	-122.177	16621230000	5941890000	-6329574000	-16905030000	-22950800000	-22846920000	-16621230000	-5941890000	6329574000	16905030000	22950800000	22846920000
38.8155	-122.177	46633640000	26412260000	-886259200	-27947310000	-47519900000	-54359570000	-46633640000	-26412260000	886259200	27947310000	47519900000	54359570000
38.7155	-122.177	7570641000	3744754000	-1084537000	-5623227000	-8655178000	-9367981000	-7570641000	-3744754000	1084537000	5623227000	8655178000	9367981000
40.2155	-122.078	-8492633	8471009	23164850	31651690	31657490	23180680	8492633	-8471009	-23164850	-31651690	-31657490	-23180680
40.1155	-122.078	-43507560000	-56166670000	-53775980000	-36976050000	-10268420000	19190620000	43507560000	56166670000	53775980000	36976050000	10268420000	-19190620000
40.0155	-122.078	-36457410000	-60074140000	-67594060000	-57002210000	-31136660000	3071936000	36457410000	60074140000	67594060000	57002210000	31136660000	-3071936000
39.9155	-122.078	-45524340000	-46215630000	-34523480000	-13580800000	11000850000	32634840000	45524340000	46215630000	34523480000	13580800000	-11000850000	-32634840000
39.8155	-122.078	-11058230000	-13246840000	-11885960000	-7340248000	-827724600	5906587000	11058230000	13246840000	11885960000	7340248000	827724600	-5906587000
39.7155	-122.078	-3750772000	-18092620000	-27586560000	-29688710000	-23835790000	-11596090000	3750772000	18092620000	27586560000	29688710000	23835790000	11596090000
39.6155	-122.078	-11631870000	-8199890000	-2570753000	3747215000	9061120000	11947100000	11631870000	8199890000	2570753000	-3747215000	-9061120000	-11947100000
39.4155	-122.078	-2903573000	-3645992000	-3411470000	-2262848000	-507897200	1383144000	2903573000	3645992000	3411470000	2262848000	507897200	-1383144000
39.3155	-122.078	4745308000	-812479700	-6152564000	-9844074000	-10897870000	-9031595000	-4745308000	812479700	6152564000	9844074000	10897870000	9031595000
39.2155	-122.078	4168045000	-2270286000	-8100295000	-11759840000	-12268340000	-9489551000	-4168045000	2270286000	8100295000	11759840000	12268340000	9489551000
39.1155	-122.078	6382734000	-9128139000	-22193140000	-29311500000	-28575870000	-20183360000	-6382734000	9128139000	22193140000	29311500000	28575870000	20183360000
39.0155	-122.078	148389600000	88355390000	4646435000	-80307530000	-143743200000	-168662900000	-148389600000	-88355390000	-4646435000	80307530000	143743200000	168662900000
38.9155	-122.078	60540600000	48566040000	23578250000	-7727318000	-36962350000	-56293360000	-60540600000	-48566040000	-23578250000	7727318000	36962350000	56293360000
38.8155	-122.078	35002510000	23199620000	5180409000	-14226890000	-29822100000	-37426510000	-35002510000	-23199620000	-5180409000	14226890000	29822100000	37426510000
38.7155	-122.078	14527320000	6801681000	-2746458000	-11558690000	-17273770000	-18360370000	-14527320000	-6801681000	2746458000	11558690000	17273770000	18360370000
38.6155	-122.078	-10179620000	-12221710000	-10989000000	-6811800000	-809384100	5409905000	10179620000	12221710000	10989000000	6811800000	809384100	-5409905000
38.5155	-122.078	11997290000	-769350600	-13329850000	-22318620000	-25327140000	-21549270000	-11997290000	769350600	13329850000	22318620000	25327140000	21549270000
38.3155	-122.078	7299758000	-2977454000	-12456860000	-18598460000	-19756620000	-15621010000	-7299758000	2977454000	12456860000	18598460000	19756620000	15621010000
38.2155	-122.078	30876530000	-3583970000	-37084140000	-60647650000	-67960670000	-57063680000	-30876530000	3583970000	37084140000	60647650000	67960670000	57063680000
38.1155	-122.078	1973016000	1442142000	524847500	-533079700	-1448169000	-1975222000	-1973016000	-1442142000	-524847500	533079700	1448169000	1975222000
38.0155	-122.078	7257293000	-12425770000	-28779360000	-37421550000	-36036660000	-24995770000	-7257293000	12425770000	28779360000	37421550000	36036660000	24995770000
37.9155	-122.078	1895072000	-974434900	-3582842000	-5231230000	-5477914000	-4256795000	-1895072000	974434900	3582842000	5231230000	5477914000	4256795000
39.9155	-121.978	-706891300	-9071221000	-15004920000	-16918070000	-14298030000	-7846849000	706891300	9071221000	15004920000	16918070000	14298030000	7846849000
39.8155	-121.978	-26422380000	-32702870000	-30220650000	-19640840000	-3798275000	13062030000	26422380000	32702870000	30220650000	19640840000	3798275000	-13062030000
39.7155	-121.978	-8305038000	-9772589000	-8621582000	-5160430000	-316544300	4612159000	8305038000	9772589000	8621582000	5160430000	316544300	-4612159000
39.6155	-121.978	-17968970000	-5490354000	8459402000	20142470000	26428380000	25632820000	17968970000	5490354000	-8459402000	-20142470000	-26428380000	-25632820000
39.5155	-121.978	-7055612000	-2390090000	2915854000	7440498000	9971466000	9830588000	7055612000	2390090000	-2915854000	-7440498000	-9971466000	-9830588000
39.4155	-121.978	-3528932000	-5640695000	-6241038000	-5169100000	-2712106000	471595100	3528932000	5640695000	6241038000	5169100000	2712106000	-471595100
39.3155	-121.978	11887760000	-8322421000	-26302620000	-37235050000	-38190380000	-28912630000	-11887760000	8322421000	26302620000	37235050000	38190380000	28912630000
39.2155	-121.978	25950400000	-5222811000	-34996570000	-55393030000	-60946980000	-50170220000	-25950400000	5222811000	34996570000	55393030000	60946980000	50170220000
39.1155	-121.978	-11871710000	-43825140000	-64035650000	-67087860000	-52163940000	-23262730000	11871710000	43825140000	64035650000	67087860000	52163940000	23262730000
39.0155	-121.978	-38358380000	-71283990000	-85109120000	-76129330000	-46750740000	-4845336000	38358380000	71283990000	85109120000	76129330000	46750740000	4845336000
38.9155	-121.978	-12199680000	-59512060000	-90878220000	-97893640000	-78678540000	-38381590000	12199680000	59512060000	90878220000	97893640000	78678540000	38381590000
38.8155	-121.978	-10707980000	-21221570000	-26048860000	-23896380000	-15340880000	-2674808000	10707980000	21221570000	26048860000	23896380000	15340880000	2674808000
38.7155	-121.978	49950380000	10979080000	-30934050000	-64558430000	-80884430000	-75537510000	-49950380000	-10979080000	30934050000	64558430000	80884430000	75537510000
38.6155	-121.978	-9078420000	-20897940000	-27117880000	-26071600000	-18039460000	-5173658000	9078420000	20897940000	27117880000	26071600000	18039460000	5173658000
38.5155	-121.978	-8066983000	-20084340000	-26720110000	-26196250000	-18653130000	-6111915000	8066983000	20084340000	26720110000	26196250000	18653130000	6111915000
38.4155	-121.978	-18986940000	5892536000	29193110000	44671420000	48180060000	38778880000	18986940000	-5892536000	-29193110000	-44671420000	-48180060000	-38778880000
38.3155	-121.978	31384740000	4201480000	-24107570000	-45957010000	-55492310000	-50158490000	-31384740000	-4201480000	24107570000	45957010000	55492310000	50158490000
38.2155	-121.978	52298160000	8753614000	-37136450000	-73075840000	-89434610000	-81829450000	-52298160000	-8753614000	37136450000	73075840000	89434610000	81829450000
38.1155	-121.978	33421310000	15086090000	-7291433000	-27715220000	-40712740000	-42801310000	-33421310000	-15086090000	7291433000	27715220000	40712740000	42801310000
38.0155	-121.978	48049050000	3519196000	-41953620000	-76185000000	-90002670000	-79704200000	-48049050000	-3519196000	41953620000	76185000000	90002670000	79704200000
37.9155	-121.978	37822700000	18584180000	-5633960000	-28342480000	-43456660000	-46926660000	-37822700000	-18584180000	5633960000	28342480000	43456660000	46926660000
39.9155	-121.877	53625330000	18478540000	-21619560000	-55924720000	-75244890000	-74403260000	-53625330000	-18478540000	21619560000	55924720000	75244890000	74403260000
39.8155	-121.877	804324900	-71346950000	-124380900000	-144087000000	-125185200000	-72740080000	-804324900	71346950000	124380900000	144087000000	125185200000	72740080000
39.7155	-121.877	-11832130000	-68718540000	-107191900000	-116943200000	-95359740000	-48224690000	11832130000	68718540000	107191900000	116943200000	95359740000	48224690000
39.6155	-121.877	-51312960000	-49750130000	-34856790000	-10623610000	16456170000	39126530000	51312960000	49750130000	34856790000	10623610000	-16456170000	-39126530000
39.5155	-121.877	-9670831000	-7077443000	-2587660000	2595485000	7083171000	9672928000	9670831000	7077443000	2587660000	-2595485000	-7083171000	-9672928000
39.4155	-121.877	133156900	-487252800	-977103600	-1205140000	-1110261000	-717887400	-133156900	487252800	977103600	1205140000	1110261000	717887400
39.3155	-121.877	-4961483000	-8565518000	-9874429000	-8537495000	-4912946000	28022550	4961483000	8565518000	9874429000	8537495000	4912946000	-28022550
39.2155	-121.877	10418560000	6137972000	212722300	-5769526000	-10205830000	-11907500000	-10418560000	-6137972000	-212722300	5769526000	10205830000	11907500000
39.1155	-121.877	-16546480000	-54526110000	-77895510000	-80392870000	-61349030000	-25866770000	16546480000	54526110000	77895510000	80392870000	61349030000	25866770000
39.0155	-121.877	-3053923000	-8003366000	-10808310000	-10717180000	-7754390000	-2713816000	3053923000	8003366000	10808310000	10717180000	7754390000	2713816000
38.9155	-121.877	-6322974000	-13207990000	-16553940000	-15464270000	-10230970000	-2256281000	6322974000	13207990000	16553940000	15464270000	10230970000	2256281000
38.8155	-121.877	-81806670000	-109167300000	-107276700000	-76641380000	-25470040000	32525970000	81806670000	109167300000	107276700000	76641380000	25470040000	-32525970000
38.7155	-121.877	17629140000	-2999548000	-22824510000	-36533660000	-40453650000	-33534110000	-17629140000	2999548000	22824510000	36533660000	40453650000	33534110000
38.6155	-121.877	-17860300000	-46414950000	-62532760000	-61894960000	-44672450000	-15480000000	17860300000	46414950000	62532760000	61894960000	44672450000	15480000000
38.5155	-121.877	-105384400000	-114553200000	-93027610000	-46575300000	12356820000	67977950000	105384400000	114553200000	93027610000	46575300000	-12356820000	-67977950000
38.4155	-121.877	3104189000	37130530000	61207770000	68884440000	58103580000	31753910000	-3104189000	-37130530000	-61207770000	-68884440000	-58103580000	-31753910000
38.3155	-121.877	42398110000	20815290000	-6344971000	-31805100000	-48743080000	-52620390000	-42398110000	-20815290000	6344971000	31805100000	48743080000	52620390000
38.2155	-121.877	24168280000	128802700	-23945180000	-41603080000	-48113460000	-41731880000	-24168280000	-128802700	23945180000	41603080000	48113460000	41731880000
38.1155	-121.877	83432370000	60167870000	20781430000	-24173370000	-62650930000	-84341230000	-83432370000	-60167870000	-20781430000	24173370000	62650930000	84341230000
38.0155	-121.877	53673400000	52673000000	37558920000	12380960000	-16114470000	-40292040000	-53673400000	-52673000000	-37558920000	-12380960000	16114470000	40292040000
37.9155	-121.877	418810400	249032700	12526800	-227335600	-406283600	-476368300	-418810400	-249032700	-12526800	227335600	406283600	476368300
39.8155	-121.778	-10859830000	-28819490000	-39057000000	-38829210000	-28197170000	-10009720000	10859830000	28819490000	39057000000	38829210000	28197170000	10009720000
39.7155	-121.778	15097960000	-45935200000	-94660060000	-118020800000	-109758000000	-72085640000	-15097960000	45935200000	94660060000	118020800000	109758000000	72085640000
39.6155	-121.778	-83757550000	-73470870000	-43497720000	-1869401000	40259830000	71601470000	83757550000	73470870000	43497720000	1869401000	-40259830000	-71601470000
39.5155	-121.778	-40998200000	-34491950000	-18743610000	2027069000	22254590000	36519020000	40998200000	34491950000	18743610000	-2027069000	-22254590000	-36519020000
39.4155	-121.778	-20181450000	-16397840000	-8220445000	2159612000	11961000000	18557450000	20181450000	16397840000	8220445000	-2159612000	-11961000000	-18557450000
39.3155	-121.778	-121572300000	-103529300000	-57745740000	3510773000	63826580000	107040100000	121572300000	103529300000	57745740000	-3510773000	-63826580000	-107040100000
39.2155	-121.778	-46456630000	-72219810000	-78631750000	-63974370000	-32175120000	8245438000	46456630000	72219810000	78631750000	63974370000	32175120000	-8245438000
39.1155	-121.778	-40772320000	-41991640000	-31959330000	-13363540000	8812999000	28628100000	40772320000	41991640000	31959330000	13363540000	-8812999000	-28628100000
39.0155	-121.778	-11824020000	-29432320000	-39154260000	-38384840000	-27330240000	-8952521000	11824020000	29432320000	39154260000	38384840000	27330240000	8952521000
38.9155	-121.778	-2269814000	-13828710000	-21682210000	-23725980000	-19412390000	-9897273000	2269814000	13828710000	21682210000	23725980000	19412390000	9897273000
38.8155	-121.778	-8325467000	-10075680000	-9126116000	-5731220000	-800648600	4344456000	8325467000	10075680000	9126116000	5731220000	800648600	-4344456000
38.7155	-121.778	-12608320000	-42943010000	-61771150000	-64047770000	-49162830000	-21104760000	12608320000	42943010000	61771150000	64047770000	49162830000	21104760000
38.6155	-121.778	-52761030000	-79947570000	-85712230000	-68510360000	-32951200000	11437210000	52761030000	79947570000	85712230000	68510360000	32951200000	-11437210000
38.5155	-121.778	-141822200000	-163422600000	-141234000000	-81201830000	588255800	82220720000	141822200000	163422600000	141234000000	81201830000	-588255800	-82220720000
38.4155	-121.778	-104161000000	-112019600000	-89862580000	-43626990000	14298410000	68392570000	104161000000	112019600000	89862580000	43626990000	-14298410000	-68392570000
38.3155	-121.778	21900830000	8936100000	-6423054000	-20061160000	-28323890000	-28997260000	-21900830000	-8936100000	6423054000	20061160000	28323890000	28997260000
38.2155	-121.778	-15132990000	-17042190000	-14384950000	-7873278000	748035100	9168912000	15132990000	17042190000	14384950000	7873278000	-748035100	-9168912000
38.1155	-121.778	-25387180000	-23764460000	-15774080000	-3557044000	9613099000	20207420000	25387180000	23764460000	15774080000	3557044000	-9613099000	-20207420000
38.0155	-121.778	54896770000	36744070000	8745832000	-21595850000	-46150940000	-58339920000	-54896770000	-36744070000	-8745832000	21595850000	46150940000	58339920000
37.9155	-121.778	6585083000	6662669000	4954999000	1919641000	-1630084000	-4743029000	-6585083000	-6662669000	-4954999000	-1919641000	1630084000	4743029000
39.7155	-121.677	-10908430000	-25233550000	-32797370000	-31573160000	-21888940000	-6339605000	10908430000	25233550000	32797370000	31573160000	21888940000	6339605000
39.6155	-121.677	-42478180000	-22293670000	3864409000	28987020000	46342590000	51280690000	42478180000	22293670000	-3864409000	-28987020000	-46342590000	-51280690000
39.5155	-121.677	-66427610000	-54393580000	-27784820000	6268849000	38642790000	60662430000	66427610000	54393580000	27784820000	-6268849000	-38642790000	-60662430000
39.4155	-121.677	-119973400000	-108308300000	-67622110000	-8816618000	52351280000	99491690000	119973400000	108308300000	67622110000	8816618000	-52351280000	-99491690000
39.3155	-121.677	-169971600000	-184357700000	-149345400000	-74316010000	20626240000	110041700000	169971600000	184357700000	149345400000	74316010000	-20626240000	-110041700000
39.2155	-121.677	-214949800000	-232434000000	-187637700000	-92564070000	27312050000	139869900000	214949800000	232434000000	187637700000	92564070000	-27312050000	-139869900000
39.1155	-121.677	-258701100000	-242312300000	-160996000000	-36541020000	97705110000	205771200000	258701100000	242312300000	160996000000	36541020000	-97705110000	-205771200000
39.0155	-121.677	-149651800000	-159089100000	-125898500000	-58973610000	23753270000	100115500000	149651800000	159089100000	125898500000	58973610000	-23753270000	-100115500000
38.9155	-121.677	-49420040000	-23596970000	8548885000	38404080000	57968930000	62001050000	49420040000	23596970000	-8548885000	-38404080000	-57968930000	-62001050000
38.8155	-121.677	-13750930000	-16807660000	-15360790000	-9798011000	-1609860000	7009652000	13750930000	16807660000	15360790000	9798011000	1609860000	-7009652000
38.7155	-121.677	-66958170000	-55426250000	-29042910000	5122453000	37915260000	60548710000	66958170000	55426250000	29042910000	-5122453000	-37915260000	-60548710000
38.6155	-121.677	-30090460000	-40329660000	-39762560000	-28541120000	-9672101000	11788550000	30090460000	40329660000	39762560000	28541120000	9672101000	-11788550000
38.5155	-121.677	-23639760000	-62496650000	-84607610000	-84048030000	-60967850000	-21551380000	23639760000	62496650000	84607610000	84048030000	60967850000	21551380000
38.4155	-121.677	34639460000	5409622000	-25269720000	-49178060000	-59909180000	-54587680000	-34639460000	-5409622000	25269720000	49178060000	59909180000	54587680000
38.3155	-121.677	4061243000	-3753859000	-10563120000	-14542000000	-14624360000	-10788140000	-4061243000	3753859000	10563120000	14542000000	14624360000	10788140000
38.2155	-121.677	31043910000	31784820000	24009020000	9800020000	-7034887000	-21984800000	-31043910000	-31784820000	-24009020000	-9800020000	7034887000	21984800000
38.1155	-121.677	-12706550000	-34601870000	-47225650000	-47195360000	-34519100000	-12593490000	12706550000	34601870000	47225650000	47195360000	34519100000	12593490000
38.0155	-121.677	29666240000	-40019310000	-98981730000	-131422100000	-128648000000	-91402760000	-29666240000	40019310000	98981730000	131422100000	128648000000	91402760000
37.9155	-121.677	32686490000	-18301070000	-64384870000	-93216800000	-97071360000	-74915730000	-32686490000	18301070000	64384870000	93216800000	97071360000	74915730000
37.8155	-121.677	843171000	945523100	794523200	430631300	-48647790	-514891800	-843171000	-945523100	-794523200	-430631300	48647790	514891800
39.5155	-121.578	-45376490000	-39026740000	-22219820000	540893900	23156670000	39567640000	45376490000	39026740000	22219820000	-540893900	-23156670000	-39567640000
39.4155	-121.578	-1955836000	-2118857000	-1714131000	-850105200	241705500	1268751000	1955836000	2118857000	1714131000	850105200	-241705500	-1268751000
39.3155	-121.578	-83625720000	-68400520000	-34847460000	8042947000	48778250000	76443470000	83625720000	68400520000	34847460000	-8042947000	-48778250000	-76443470000
39.2155	-121.578	-175543100000	-175047000000	-127647100000	-46044350000	47895980000	129002600000	175543100000	175047000000	127647100000	46044350000	-47895980000	-129002600000
39.1155	-121.578	-216411300000	-260610700000	-234979600000	-146386000000	-18568310000	114224700000	216411300000	260610700000	234979600000	146386000000	18568310000	-114224700000
39.0155	-121.578	-368603800000	-375523600000	-281822200000	-112606700000	86781690000	262917000000	368603800000	375523600000	281822200000	112606700000	-86781690000	-262917000000
38.9155	-121.578	-337064900000	-266782600000	-125016000000	50248450000	212048900000	317031000000	337064900000	266782600000	125016000000	-50248450000	-212048900000	-317031000000
38.8155	-121.578	-146023000000	-87139260000	-4906585000	78640800000	141116500000	165780100000	146023000000	87139260000	4906585000	-78640800000	-141116500000	-165780100000
38.7155	-121.578	-174268000000	-146265100000	-79070560000	9310859000	95197450000	155576000000	174268000000	146265100000	79070560000	-9310859000	-95197450000	-155576000000
38.6155	-121.578	-86258020000	-47075030000	4721678000	55253210000	90979700000	102328200000	86258020000	47075030000	-4721678000	-55253210000	-90979700000	-102328200000
38.5155	-121.578	-63389610000	-47116340000	-18218270000	15561360000	45171340000	62677700000	63389610000	47116340000	18218270000	-15561360000	-45171340000	-62677700000
38.4155	-121.578	-21152380000	-26242690000	-24301290000	-15848380000	-3148913000	10394300000	21152380000	26242690000	24301290000	15848380000	3148913000	-10394300000
38.3155	-121.578	-84722550000	-79471020000	-52925290000	-12198270000	31797260000	67272740000	84722550000	79471020000	52925290000	12198270000	-31797260000	-67272740000
38.2155	-121.578	-2938625000	-39232990000	-65014910000	-73376130000	-62076280000	-34143140000	2938625000	39232990000	65014910000	73376130000	62076280000	34143140000
38.1155	-121.578	9540946000	9895788000	7599061000	3266172000	-1941885000	-6629616000	-9540946000	-9895788000	-7599061000	-3266172000	1941885000	6629616000
38.0155	-121.578	19871900000	-12633600000	-41753940000	-59686350000	-61625850000	-47052750000	-19871900000	12633600000	41753940000	59686350000	61625850000	47052750000
37.9155	-121.578	115093000000	29151620000	-64600910000	-141043700000	-179693900000	-170195300000	-115093000000	-29151620000	64600910000	141043700000	179693900000	170195300000
37.8155	-121.578	153164700000	121365200000	57045890000	-22558780000	-96118840000	-143923900000	-153164700000	-121365200000	-57045890000	22558780000	96118840000	143923900000
37.7155	-121.578	826647300	741854300	458282000	51913500	-368365200	-689940800	-826647300	-741854300	-458282000	-51913500	368365200	689940800
39.3155	-121.478	-58085650000	-20176830000	23138350000	60253630000	81224000000	80430460000	58085650000	20176830000	-23138350000	-60253630000	-81224000000	-80430460000
39.2155	-121.478	-146815200000	-44698540000	69395080000	164894300000	216210300000	209592900000	146815200000	44698540000	-69395080000	-164894300000	-216210300000	-209592900000
39.1155	-121.478	-229500700000	-98567460000	58776830000	200371900000	288277500000	298939400000	229500700000	98567460000	-58776830000	-200371900000	-288277500000	-298939400000
39.0155	-121.478	-257158700000	-150434800000	-3401990000	144542300000	253756700000	294977100000	257158700000	150434800000	3401990000	-144542300000	-253756700000	-294977100000
38.9155	-121.478	-179720800000	-102186900000	2727990000	106911900000	182448800000	209098800000	179720800000	102186900000	-2727990000	-106911900000	-182448800000	-209098800000
38.8155	-121.478	-183247700000	-165541300000	-103478200000	-13688230000	79769500000	151853100000	183247700000	165541300000	103478200000	13688230000	-79769500000	-151853100000
38.7155	-121.478	-66026060000	-52241410000	-24458710000	9877678000	41567350000	62119080000	66026060000	52241410000	24458710000	-9877678000	-41567350000	-62119080000
38.5155	-121.478	-14358850000	-25223490000	-29329510000	-25576720000	-14970670000	-353233000	14358850000	25223490000	29329510000	25576720000	14970670000	353233000
38.4155	-121.478	-137333300000	-125764100000	-80496450000	-13659860000	56836870000	112104200000	137333300000	125764100000	80496450000	13659860000	-56836870000	-112104200000
38.3155	-121.478	-298064900000	-207232400000	-60872210000	101798700000	237192700000	309031100000	298064900000	207232400000	60872210000	-101798700000	-237192700000	-309031100000
38.2155	-121.478	-94207260000	-72576240000	-31498480000	18019280000	62708780000	90595520000	94207260000	72576240000	31498480000	-18019280000	-62708780000	-90595520000
38.1155	-121.478	-980433100	-388515100	307505200	921129800	1287938000	1309645000	980433100	388515100	-307505200	-921129800	-1287938000	-1309645000
38.0155	-121.478	-22884540000	-22013720000	-15244460000	-4390263000	7640189000	17623460000	22884540000	22013720000	15244460000	4390263000	-7640189000	-17623460000
37.9155	-121.478	18007180000	-39501670000	-86426090000	-110192700000	-104433300000	-70691030000	-18007180000	39501670000	86426090000	110192700000	104433300000	70691030000
37.8155	-121.478	70142570000	-16489470000	-98703180000	-154469400000	-168845800000	-137980000000	-70142570000	16489470000	98703180000	154469400000	168845800000	137980000000
37.7155	-121.478	13129030000	9640334000	3568521000	-3459475000	-9560507000	-13099810000	-13129030000	-9640334000	-3568521000	3459475000	9560507000	13099810000
39.1155	-121.377	-9620327000	-1783888000	6530543000	13095120000	16150870000	14879010000	9620327000	1783888000	-6530543000	-13095120000	-16150870000	-14879010000
39.0155	-121.377	-23291590000	-5279130000	14147860000	29783950000	37439450000	35063080000	23291590000	5279130000	-14147860000	-29783950000	-37439450000	-35063080000
38.9155	-121.377	-25062540000	-6748606000	13373610000	29912380000	38436150000	36660990000	25062540000	6748606000	-13373610000	-29912380000	-38436150000	-36660990000
38.8155	-121.377	-8702240000	-2046625000	5157382000	10979470000	13859620000	13026100000	8702240000	2046625000	-5157382000	-10979470000	-13859620000	-13026100000
38.7155	-121.377	-186953200	-41112970	115743400	241586500	302696600	282699400	186953200	41112970	-115743400	-241586500	-302696600	-282699400
38.5155	-121.377	-16522620000	-31181900000	-37486010000	-33745770000	-20963380000	-2563873000	16522620000	31181900000	37486010000	33745770000	20963380000	2563873000
38.4155	-121.377	-136833700000	-126470500000	-82219690000	-15938150000	54614010000	110532400000	136833700000	126470500000	82219690000	15938150000	-54614010000	-110532400000
38.3155	-121.377	-398138400000	-219753700000	17513790000	250088500000	415652200000	469842200000	398138400000	219753700000	-17513790000	-250088500000	-415652200000	-469842200000
38.2155	-121.377	-127235500000	-77082870000	-6276096000	66212550000	120959500000	143295400000	127235500000	77082870000	6276096000	-66212550000	-120959500000	-143295400000
38.0155	-121.377	-13307060000	-7683097000	-86214580000	7682314000	13306610000	15365410000	13307060000	7683097000	86214580000	-7682314000	-13306610000	-15365410000
37.9155	-121.377	-75257920000	-93226130000	-81769300000	-56101700000	-10956540000	37124420000	75257920000	93226130000	81769300000	56101700000	10956540000	-37124420000
37.8155	-121.377	-44250500000	-72757570000	-114216900000	-68871020000	-37518800000	3886548000	44250500000	72757570000	114216900000	68871020000	37518800000	-3886548000
37.7155	-121.377	-114970500000	-132321400000	-16513310000	-65508100000	753548100	66813280000	114970500000	132321400000	16513310000	65508100000	-753548100	-66813280000
37.6155	-121.377	-10713260000	-15719270000	4728977000	-12882630000	-5800055000	2836639000	10713260000	15719270000	-4728977000	12882630000	5800055000	-2836639000
38.5155	-121.278	-6021404000	-746183100	2631162000	8937011000	10750380000	9683194000	6021404000	746183100	-2631162000	-8937011000	-10750380000	-9683194000
38.4155	-121.278	-4157886000	-881454400	34400600000	5438761000	6789049000	6320216000	4157886000	881454400	-34400600000	-5438761000	-6789049000	-6320216000
38.3155	-121.278	-63608260000	-16863050000	786327600	76446640000	98008860000	93309690000	63608260000	16863050000	-786327600	-76446640000	-98008860000	-93309690000
38.2155	-121.278	-10987510000	-5889655000	-1657842000	7251614000	11773840000	13141270000	10987510000	5889655000	1657842000	-7251614000	-11773840000	-13141270000
37.9155	-121.278	-2314798000	-2293605000	-4100316000	-577861600	656956200	1715743000	2314798000	2293605000	4100316000	577861600	-656956200	-1715743000
37.8155	-121.278	-14527300000	-10754660000	-78217340000	3652702000	10426980000	14407360000	14527300000	10754660000	78217340000	-3652702000	-10426980000	-14407360000
37.7155	-121.278	-87487550000	-95669770000	-19280460000	-39806640000	9270210000	55863120000	87487550000	95669770000	19280460000	39806640000	-9270210000	-55863120000
37.6155	-121.278	-5958897000	-14571950000	352014400	-18822790000	-13321570000	-4250839000	5958897000	14571950000	-352014400	18822790000	13321570000	4250839000
38.0155	-121.177	-555734100	-117552300	4597698000	727455100	907861600	845007400	555734100	117552300	-4597698000	-727455100	-907861600	-845007400
37.9155	-121.177	-7349544000	-1588779000	-9989186000	9552225000	11947240000	11141000000	7349544000	1588779000	9989186000	-9552225000	-11947240000	-11141000000
37.7155	-121.177	-6469480000	-9502416000	9570486000	-7799362000	-3519706000	1703053000	6469480000	9502416000	-9570486000	7799362000	3519706000	-1703053000
37.6155	-121.177	-47091680000	-21662870000	457148000	38239440000	56662160000	59902310000	47091680000	21662870000	-457148000	-38239440000	-56662160000	-59902310000
37.5155	-121.177	-993823700	-309849800	-1742752000	1101653000	1450972000	1411503000	993823700	309849800	1742752000	-1101653000	-1450972000	-1411503000
38.5155	-121.078	-2008951000	-2166047000	980518300	-852488200	266199100	1313559000	2008951000	2166047000	-980518300	852488200	-266199100	-1313559000
37.9155	-121.078	-2155900000	-678606800	439319200	2376914000	3136418000	3055521000	2155900000	678606800	-439319200	-2376914000	-3136418000	-3055521000
37.6155	-121.078	-958983100	-300028100	128110300000	1060951000	1398302000	1360979000	958983100	300028100	-128110300000	-1060951000	-1398302000	-1360979000
37.5155	-121.078	-278958300000	-87092190000	4286773000	308985600000	407068600000	396077800000	278958300000	87092190000	-4286773000	-308985600000	-407068600000	-396077800000
37.4155	-121.078	-8012809000	-2151228000	-12902700000	9576136000	12299580000	11727360000	8012809000	2151228000	12902700000	-9576136000	-12299580000	-11727360000
38.4155	-120.978	-17064970000	-17301840000	-1347659000	-5046288000	4162270000	12255550000	17064970000	17301840000	1347659000	5046288000	-4162270000	-12255550000
38.3155	-120.978	-1243320000	-1495902000	-1426098000	-838311800	-104339500	657590500	1243320000	1495902000	1426098000	838311800	104339500	-657590500
38.2155	-120.978	-1513328000	-1697078000	-17078410000	-772995300	87230540	924083000	1513328000	1697078000	17078410000	772995300	-87230540	-924083000
37.9155	-120.978	-29744120000	-27033000000	-1287649000	-2547680000	12665700000	24485320000	29744120000	27033000000	1287649000	2547680000	-12665700000	-24485320000
37.8155	-120.978	-1908500000	-1845297000	218680700000	-384976500	620850300	1460321000	1908500000	1845297000	-218680700000	384976500	-620850300	-1460321000
37.5155	-120.978	-472591900000	-146595700000	189303500000	525361800000	691272700000	671957500000	472591900000	146595700000	-189303500000	-525361800000	-691272700000	-671957500000
37.4155	-120.978	-500206100000	-179499700000	44948960000	507383000000	689509700000	686882700000	500206100000	179499700000	-44948960000	-507383000000	-689509700000	-686882700000
37.3155	-120.978	-119716300000	-43166930000	-21625060000	121020800000	164665200000	164187700000	119716300000	43166930000	21625060000	-121020800000	-164665200000	-164187700000
38.3155	-120.877	-19156600000	-23545300000	-12496620000	-13910400000	-2468464000	9634899000	19156600000	23545300000	12496620000	13910400000	2468464000	-9634899000
38.0155	-120.877	-21400490000	-19570500000	-40423020000	-2074270000	8903874000	17496230000	21400490000	19570500000	40423020000	2074270000	-8903874000	-17496230000
37.9155	-120.877	-66228970000	-61575550000	-197473700000	-8439165000	25805950000	53136390000	66228970000	61575550000	197473700000	8439165000	-25805950000	-53136390000
37.8155	-120.877	-299849200000	-287129500000	-111602100000	-54905000000	102375500000	232224500000	299849200000	287129500000	111602100000	54905000000	-102375500000	-232224500000
37.7155	-120.877	-135022700000	-142388900000	97197620000	-50911600000	23420620000	91477300000	135022700000	142388900000	-97197620000	50911600000	-23420620000	-91477300000
37.5155	-120.877	-407886100000	-179376100000	156418600000	347727300000	505083800000	527103400000	407886100000	179376100000	-156418600000	-347727300000	-505083800000	-527103400000
37.4155	-120.877	-466883600000	-179247000000	131590700000	450172100000	623302300000	629419100000	466883600000	179247000000	-131590700000	-450172100000	-623302300000	-629419100000
37.3155	-120.877	-309231400000	-102560900000	-653183700	330482700000	440822000000	433043500000	309231400000	102560900000	653183700	-330482700000	-440822000000	-433043500000
38.0155	-120.778	-909935900	-902467500	-67115070	-228879900	256752200	673587700	909935900	902467500	67115070	228879900	-256752200	-673587700
37.9155	-120.778	-13080450	-46300910	-13767000000	-69945810	-54034620	-23644900	13080450	46300910	13767000000	69945810	54034620	23644900
37.8155	-120.778	-20340370000	-19691900000	-80943370000	-4153244000	6573369000	15538650000	20340370000	19691900000	80943370000	4153244000	-6573369000	-15538650000
37.7155	-120.778	-96516510000	-102456500000	-205410300000	-37741520000	15573140000	64714990000	96516510000	102456500000	205410300000	37741520000	-15573140000	-64714990000
37.5155	-120.778	-290107400000	-286087300000	-97536320000	-69693790000	84697110000	216393500000	290107400000	286087300000	97536320000	69693790000	-84697110000	-216393500000
37.4155	-120.778	-132014500000	-132531200000	-17130990000	-36406650000	34478150000	96124550000	132014500000	132531200000	17130990000	36406650000	-34478150000	-96124550000
37.3155	-120.778	-93962150000	-64139650000	-53722090000	34467910000	76831160000	98607560000	93962150000	64139650000	53722090000	-34467910000	-76831160000	-98607560000
37.2155	-120.778	-101807700000	-89795170000	-2232558000	-3254219000	48085620000	86540960000	101807700000	89795170000	2232558000	3254219000	-48085620000	-86540960000
37.1155	-120.778	-2959500000	-2997636000	-821663900	-869267800	726941800	2128368000	2959500000	2997636000	821663900	869267800	-726941800	-2128368000
37.8155	-120.677	-897397000	-992500300	-5932069000	-430663300	75733160	561837000	897397000	992500300	5932069000	430663300	-75733160	-561837000
37.7155	-120.677	-5634776000	-6678121000	-3388555000	-3596524000	-297293400	3081597000	5634776000	6678121000	3388555000	3596524000	297293400	-3081597000
37.6155	-120.677	-3583949000	-4025577000	-24939230000	-1843573000	195393800	2182005000	3583949000	4025577000	24939230000	1843573000	-195393800	-2182005000
37.5155	-120.677	-32522450000	-33175520000	-59498530000	-10020500000	7583217000	23155020000	32522450000	33175520000	59498530000	10020500000	-7583217000	-23155020000
37.4155	-120.677	-65510830000	-72174190000	-108906400000	-30880290000	6012295000	41293890000	65510830000	72174190000	108906400000	30880290000	-6012295000	-41293890000
37.3155	-120.677	-93615830000	-116926300000	-109658500000	-71705140000	-15290560000	45221120000	93615830000	116926300000	109658500000	71705140000	15290560000	-45221120000
37.2155	-120.677	-169731400000	-161305900000	-27780740000	-28628240000	60072940000	132677600000	169731400000	161305900000	27780740000	28628240000	-60072940000	-132677600000
37.1155	-120.677	-35310150000	-36425550000	-3317000000	-11692110000	7529412000	24733430000	35310150000	36425550000	3317000000	11692110000	-7529412000	-24733430000
36.7155	-120.677	-8750383000	-6967107000	-62586210000	1221894000	5433382000	8189001000	8750383000	6967107000	62586210000	-1221894000	-5433382000	-8189001000
36.6155	-120.677	-56268710000	-68620920000	-11661560000	-39781580000	-6317499000	28839350000	56268710000	68620920000	11661560000	39781580000	6317499000	-28839350000
37.5155	-120.578	-12290090000	-13828490000	-824509600	-6369922000	628533000	7458573000	12290090000	13828490000	824509600	6369922000	-628533000	-7458573000
37.4155	-120.578	-1247880000	-1196494000	-78492800000	-231598100	423370000	964896400	1247880000	1196494000	78492800000	231598100	-423370000	-964896400
37.2155	-120.578	-103338400000	-104980300000	-553130400000	-30973220000	24845600000	74007060000	103338400000	104980300000	553130400000	30973220000	-24845600000	-74007060000
37.1155	-120.578	-644804700000	-691628100000	-150555600000	-266421800000	91674270000	425206300000	644804700000	691628100000	150555600000	266421800000	-91674270000	-425206300000
37.0155	-120.578	-167053500000	-183371700000	-7497367000	-77398320000	16497810000	105973400000	167053500000	183371700000	7497367000	77398320000	-16497810000	-105973400000
36.9155	-120.578	-10454210000	-10364350000	-4623450000	-2621473000	2956842000	7742873000	10454210000	10364350000	4623450000	2621473000	-2956842000	-7742873000
36.8155	-120.578	-3847937000	-4890958000	-111055000000	-3117093000	-775513100	1773865000	3847937000	4890958000	111055000000	3117093000	775513100	-1773865000
36.7155	-120.578	-67734070000	-103223900000	-349767300000	-89128940000	-43320890000	14094960000	67734070000	103223900000	349767300000	89128940000	43320890000	-14094960000
36.6155	-120.578	-160879500000	-294822100000	-19696940000	-310992700000	-188887800000	-16170640000	160879500000	294822100000	19696940000	310992700000	188887800000	16170640000
36.5155	-120.578	-3687945000	-13501270000	-10049850000	-20614840000	-16009000000	-7113565000	3687945000	13501270000	10049850000	20614840000	16009000000	7113565000
37.3155	-120.478	1672135000	-4836874000	-116626400000	-12569970000	-11721980000	-7733097000	-1672135000	4836874000	116626400000	12569970000	11721980000	7733097000
37.2155	-120.478	-67409810000	-106253300000	-494219200000	-95749460000	-49216560000	10503880000	67409810000	106253300000	494219200000	95749460000	49216560000	-10503880000
37.1155	-120.478	-222537800000	-413819800000	-223724000000	-442193000000	-271681500000	-28373130000	222537800000	413819800000	223724000000	442193000000	271681500000	28373130000
37.0155	-120.478	-204675700000	-247336700000	-86851280000	-140164600000	-19048220000	107172100000	204675700000	247336700000	86851280000	140164600000	19048220000	-107172100000
36.9155	-120.478	-31291170000	-68209580000	-168808400	-82221250000	-55560110000	-14011670000	31291170000	68209580000	168808400	82221250000	55560110000	14011670000
36.8155	-120.478	-107835800	-159720600	-95570760000	-132664100	-60972560	27056500	107835800	159720600	95570760000	132664100	60972560	-27056500
36.7155	-120.478	-51994650000	-85196930000	-265364700000	-80336480000	-43576110000	4860449000	51994650000	85196930000	265364700000	80336480000	43576110000	-4860449000
36.6155	-120.478	-90570150000	-205499100000	-107207700000	-254126100000	-174794600000	-48626990000	90570150000	205499100000	107207700000	254126100000	174794600000	48626990000
36.5155	-120.478	-19643180000	-73237370000	-32139210000	-112451800000	-87564500000	-39214390000	19643180000	73237370000	32139210000	112451800000	87564500000	39214390000
36.4155	-120.478	1350761000	-17775720000	-1107160000	-37891020000	-33489970000	-20115300000	-1350761000	17775720000	1107160000	37891020000	33489970000	20115300000
37.3155	-120.377	250513900	-494584600	-7133420000	-1423072000	-1357673000	-928487300	-250513900	494584600	7133420000	1423072000	1357673000	928487300
37.2155	-120.377	-1268525000	-4850865000	-306606300000	-7504581000	-5864895000	-2653715000	1268525000	4850865000	306606300000	7504581000	5864895000	2653715000
37.1155	-120.377	16768130000	-167338200000	-538163800000	-363719600000	-323374500000	-196381400000	-16768130000	167338200000	538163800000	363719600000	323374500000	196381400000
37.0155	-120.377	-135105500000	-388712200000	-225069700000	-543414800000	-403058300000	-154702600000	135105500000	388712200000	225069700000	543414800000	403058300000	154702600000
36.9155	-120.377	-82191760000	-177397500000	-138457000000	-212434600000	-142877900000	-35037170000	82191760000	177397500000	138457000000	212434600000	142877900000	35037170000
36.8155	-120.377	21938560000	-67271970000	-47809150000	-172542600000	-160395600000	-105270700000	-21938560000	67271970000	47809150000	172542600000	160395600000	105270700000
36.7155	-120.377	-9121893000	-32869150000	-162099900000	-49938720000	-38687260000	-17069570000	9121893000	32869150000	162099900000	49938720000	38687260000	17069570000
36.6155	-120.377	-31357820000	-111692900000	-253538300000	-169072400000	-130742100000	-57379550000	31357820000	111692900000	253538300000	169072400000	130742100000	57379550000
36.5155	-120.377	11373810000	-139813700000	-102890900000	-299327500000	-264912100000	-159513700000	-11373810000	139813700000	102890900000	299327500000	264912100000	159513700000
36.4155	-120.377	30258050000	-41934610000	-9131021000	-136277700000	-133149000000	-94343090000	-30258050000	41934610000	9131021000	136277700000	133149000000	94343090000
36.3155	-120.377	5312410000	-2204676000	-8109857000	-13610720000	-14443430000	-11406040000	-5312410000	2204676000	8109857000	13610720000	14443430000	11406040000
36.2155	-120.377	3986960000	-2380356000	-4475048000	-11666330000	-12096820000	-9285973000	-3986960000	2380356000	4475048000	11666330000	12096820000	9285973000
36.1155	-120.377	7090217000	1509869000	-3191750000	-9260879000	-11565260000	-10770750000	-7090217000	-1509869000	3191750000	9260879000	11565260000	10770750000
37.1155	-120.278	1196752000	-1151813000	-310776500000	-4376461000	-4388503000	-3224648000	-1196752000	1151813000	310776500000	4376461000	4388503000	3224648000
37.0155	-120.278	59468950000	-145092500000	-146279000000	-393188200000	-370245400000	-248095700000	-59468950000	145092500000	146279000000	393188200000	370245400000	248095700000
36.9155	-120.278	-79220840000	-130192400000	-10592300000	-123170300000	-67058190000	7022111000	79220840000	130192400000	10592300000	123170300000	67058190000	-7022111000
36.8155	-120.278	-4273920000	-8583016000	-146952200	-9763386000	-6318381000	-1180370000	4273920000	8583016000	146952200	9763386000	6318381000	1180370000
36.7155	-120.278	22493550	-71856250	-76640950000	-182672500	-169445800	-110816200	-22493550	71856250	76640950000	182672500	169445800	110816200
36.6155	-120.278	-16718940000	-53901360000	-54241310000	-78844660000	-59922010000	-24943300000	16718940000	53901360000	54241310000	78844660000	59922010000	24943300000
36.5155	-120.278	-12476910000	-38519780000	-72390190000	-55428930000	-41764410000	-16909140000	12476910000	38519780000	72390190000	55428930000	41764410000	16909140000
36.4155	-120.278	23656680000	-28136300000	-30081140000	-97247180000	-96046870000	-69110880000	-23656680000	28136300000	30081140000	97247180000	96046870000	69110880000
36.3155	-120.278	12688190000	-10041820000	-29379620000	-42060240000	-42769330000	-32018420000	-12688190000	10041820000	29379620000	42060240000	42769330000	32018420000
36.1155	-120.278	-5214114000	-19972700000	-31108050000	-30914300000	-24165510000	-10941590000	5214114000	19972700000	31108050000	30914300000	24165510000	10941590000
37.1155	-120.177	22050430000	-5229415000	-84215570000	-48651300000	-53158480000	-43421890000	-22050430000	5229415000	84215570000	48651300000	53158480000	43421890000
37.0155	-120.177	89634300000	3128503000	-48849070000	-148994100000	-173849900000	-152122700000	-89634300000	-3128503000	48849070000	148994100000	173849900000	152122700000
36.9155	-120.177	13053880000	-20666360000	-1259945000	-63942710000	-61902950000	-43276350000	-13053880000	20666360000	1259945000	63942710000	61902950000	43276350000
36.7155	-120.177	-497137400	-1014452000	-4057899000	-1167837000	-762807800	-153384900	497137400	1014452000	4057899000	1167837000	762807800	153384900
36.6155	-120.177	-1988859000	-3491097000	-152959700000	-3537391000	-2069041000	-46293160	1988859000	3491097000	152959700000	3537391000	2069041000	46293160
36.5155	-120.177	-140754100000	-169575700000	-184023800000	-95358180000	-12205550000	74217560000	140754100000	169575700000	184023800000	95358180000	12205550000	-74217560000
36.4155	-120.177	-95638360000	-161463000000	-106193300000	-157275500000	-88385420000	4187488000	95638360000	161463000000	106193300000	157275500000	88385420000	-4187488000
36.3155	-120.177	7818331000	-56796810000	-99097330000	-127135400000	-114011600000	-70338550000	-7818331000	56796810000	99097330000	127135400000	114011600000	70338550000
36.2155	-120.177	-18594070000	-67949160000	-54264250000	-103692400000	-80503260000	-35743290000	18594070000	67949160000	54264250000	103692400000	80503260000	35743290000
36.1155	-120.177	-23309460000	-44787200000	-11002140000	-49201240000	-30954790000	-4414034000	23309460000	44787200000	11002140000	49201240000	30954790000	4414034000
36.0155	-120.177	-3911873000	-8610611000	-640088200	-10445660000	-7090268000	-1835047000	3911873000	8610611000	640088200	10445660000	7090268000	1835047000
35.9155	-120.177	-572199600	-699914700	-478180700	-408750500	-67888530	291164200	572199600	699914700	478180700	408750500	67888530	-291164200
35.8155	-120.177	-419997600	-518563500	-1372642000	-309669800	-58183060	208893700	419997600	518563500	1372642000	309669800	58183060	-208893700
35.7155	-120.177	-213307400	-915648400	-75213130	-1461837000	-1159335000	-546189000	213307400	915648400	75213130	1461837000	1159335000	546189000
35.6155	-120.177	63829250	-6572485	-50208700000	-123700500	-139042400	-117128000	-63829250	6572485	50208700000	123700500	139042400	117128000
37.0155	-120.078	70127710000	11500240000	-7798932000	-98464260000	-120336400000	-109964500000	-70127710000	-11500240000	7798932000	98464260000	120336400000	109964500000
36.9155	-120.078	4447832000	-1934758000	-35931000000	-11573390000	-12246760000	-9638629000	-4447832000	1934758000	35931000000	11573390000	12246760000	9638629000
36.6155	-120.078	6916649000	-16751440000	-197762700000	-45482880000	-42847650000	-28731430000	-6916649000	16751440000	197762700000	45482880000	42847650000	28731430000
36.5155	-120.078	-34274230000	-133966600000	-56801530000	-208568500000	-163488500000	-74601880000	34274230000	133966600000	56801530000	208568500000	163488500000	74601880000
36.4155	-120.078	-19164130000	-43858800000	-16100940000	-54524340000	-37637400000	-10665550000	19164130000	43858800000	16100940000	54524340000	37637400000	10665550000
36.3155	-120.078	-9311704000	-14672000000	-108735400000	-13215650000	-6789236000	1456348000	9311704000	14672000000	108735400000	13215650000	6789236000	-1456348000
36.2155	-120.078	-29206970000	-79641080000	-258150500000	-108694200000	-79528470000	-29053130000	29206970000	79641080000	258150500000	108694200000	79528470000	29053130000
36.1155	-120.078	-146700400000	-233740800000	-72436700000	-213389000000	-111450100000	20351810000	146700400000	233740800000	72436700000	213389000000	111450100000	-20351810000
36.0155	-120.078	-31822500000	-60194080000	-15022490000	-65269970000	-40614200000	-5075887000	31822500000	60194080000	15022490000	65269970000	40614200000	5075887000
35.9155	-120.078	-6123444000	-12208610000	-14055230000	-13811100000	-8899045000	-1602494000	6123444000	12208610000	14055230000	13811100000	8899045000	1602494000
35.8155	-120.078	-5130718000	-11077010000	-54254240000	-13267360000	-8924516000	-2190350000	5130718000	11077010000	54254240000	13267360000	8924516000	2190350000
35.7155	-120.078	-10663970000	-37480550000	-25771900000	-56490550000	-43590270000	-19010010000	10663970000	37480550000	25771900000	56490550000	43590270000	19010010000
35.6155	-120.078	1902224000	-13781170000	-202664000	-30857080000	-27674130000	-17075910000	-1902224000	13781170000	202664000	30857080000	27674130000	17075910000
37.0155	-119.978	507689000	176106300	6159254000	-527130600	-710353000	-703236800	-507689000	-176106300	-6159254000	527130600	710353000	703236800
36.9155	-119.978	14125280000	11711280000	-9434672000	-1043142000	-7966029000	-12754430000	-14125280000	-11711280000	9434672000	1043142000	7966029000	12754430000
36.6155	-119.978	4074446000	-3094728000	-179698800000	-13246600000	-13509120000	-10151880000	-4074446000	3094728000	179698800000	13246600000	13509120000	10151880000
36.5155	-119.978	52381600000	-73506600000	-189013200000	-237740800000	-232080400000	-164234200000	-52381600000	73506600000	189013200000	237740800000	232080400000	164234200000
36.4155	-119.978	-23010060000	-122411700000	-114169700000	-204968700000	-166003100000	-82557080000	23010060000	122411700000	114169700000	204968700000	166003100000	82557080000
36.3155	-119.978	7685365000	-61478790000	4257386000	-136269000000	-121855100000	-74790230000	-7685365000	61478790000	-4257386000	136269000000	121855100000	74790230000
36.2155	-119.978	45811420000	28907240000	-64589740000	-21533230000	-41554040000	-50440470000	-45811420000	-28907240000	64589740000	21533230000	41554040000	50440470000
36.1155	-119.978	-28217870000	-53582500000	-83157310000	-58290220000	-36371870000	-4707716000	28217870000	53582500000	83157310000	58290220000	36371870000	4707716000
36.0155	-119.978	24919290000	-33623740000	-11663680000	-110409000000	-108076600000	-76785220000	-24919290000	33623740000	11663680000	110409000000	108076600000	76785220000
35.9155	-119.978	11198280000	-268699200	-12763730000	-19933380000	-22861950000	-19664680000	-11198280000	268699200	12763730000	19933380000	22861950000	19664680000
35.8155	-119.978	12959040000	112762300	-111906500000	-22220180000	-25722760000	-22332950000	-12959040000	-112762300	111906500000	22220180000	25722760000	22332950000
35.7155	-119.978	-57611840000	-97871480000	-119963200000	-95956320000	-54294690000	1915156000	57611840000	97871480000	119963200000	95956320000	54294690000	-1915156000
35.6155	-119.978	-44613460000	-95018360000	62068440000	-112763900000	-75349690000	-17745570000	44613460000	95018360000	-62068440000	112763900000	75349690000	17745570000
36.9155	-119.877	155823500000	125800000000	-127027400000	-18294280000	-93755050000	-144094200000	-155823500000	-125800000000	127027400000	18294280000	93755050000	144094200000
36.5155	-119.877	71682460000	-31953420000	-138513100000	-188064500000	-198709900000	-156111100000	-71682460000	31953420000	138513100000	188064500000	198709900000	156111100000
36.4155	-119.877	218161500000	45984980000	-85497770000	-285896800000	-356674600000	-331881700000	-218161500000	-45984980000	85497770000	285896800000	356674600000	331881700000
36.3155	-119.877	238265500000	88200500000	38820460000	-236287000000	-323763300000	-324487500000	-238265500000	-88200500000	-38820460000	236287000000	323763300000	324487500000
36.2155	-119.877	118008900000	90545450000	-9002136000	-23306430000	-79188390000	-113851900000	-118008900000	-90545450000	9002136000	23306430000	79188390000	113851900000
36.1155	-119.877	5737269000	-1884972000	-804710500	-13707180000	-14739400000	-11822210000	-5737269000	1884972000	804710500	13707180000	14739400000	11822210000
36.0155	-119.877	2439183000	943663300	-37309480000	-2337463000	-3243894000	-3281126000	-2439183000	-943663300	37309480000	2337463000	3243894000	3281126000
35.9155	-119.877	43134540000	3363098000	-158604600000	-67985010000	-80444020000	-71348110000	-43134540000	-3363098000	158604600000	67985010000	80444020000	71348110000
35.8155	-119.877	84454410000	-42810610000	-327743300000	-231900500000	-243059000000	-189089900000	-84454410000	42810610000	327743300000	231900500000	243059000000	189089900000
35.7155	-119.877	93415990000	-135288900000	-227020400000	-432379100000	-421159300000	-297090200000	-93415990000	135288900000	227020400000	432379100000	421159300000	297090200000
35.6155	-119.877	-21318650000	-143378600000	-166862700000	-249832300000	-205701800000	-106453600000	21318650000	143378600000	166862700000	249832300000	205701800000	106453600000
35.5155	-119.877	-73698840000	-138888200000	-11147030000	-150126300000	-93163810000	-11238100000	73698840000	138888200000	11147030000	150126300000	93163810000	11238100000
35.4155	-119.877	-4689492000	-9143221000	-4397450000	-10164000000	-6457538000	-1020782000	4689492000	9143221000	4397450000	10164000000	6457538000	1020782000
37.0155	-119.778	-1230826000	-3249487000	11046080000	-4367120000	-3166623000	-1117633000	1230826000	3249487000	-11046080000	4367120000	3166623000	1117633000
36.9155	-119.778	68794720000	46096110000	-49199150000	-26963740000	-57748640000	-73059840000	-68794720000	-46096110000	49199150000	26963740000	57748640000	73059840000
36.8155	-119.778	7612264000	-24010200000	-7644248000	-61205230000	-56811410000	-37195030000	-7612264000	24010200000	7644248000	61205230000	56811410000	37195030000
36.7155	-119.778	129809500	-4338463000	-76696470000	-8901763000	-7774057000	-4563300000	-129809500	4338463000	76696470000	8901763000	7774057000	4563300000
36.5155	-119.778	-15082140000	-52988400000	-15465420000	-79853780000	-61614340000	-26865380000	15082140000	52988400000	15465420000	79853780000	61614340000	26865380000
36.4155	-119.778	52276160000	21252690000	151505800000	-48039580000	-67741580000	-69292270000	-52276160000	-21252690000	-151505800000	48039580000	67741580000	69292270000
36.3155	-119.778	512073500000	383117600000	287953900000	-120702000000	-360567700000	-503819600000	-512073500000	-383117600000	-287953900000	120702000000	360567700000	503819600000
36.2155	-119.778	396121600000	394951100000	4323794000	103799600000	-108167700000	-291151600000	-396121600000	-394951100000	-4323794000	-103799600000	108167700000	291151600000
36.1155	-119.778	6536400000	6270136000	-8665220000	1218895000	-2212606000	-5051241000	-6536400000	-6270136000	8665220000	-1218895000	2212606000	5051241000
35.9155	-119.778	-2036217000	-6178478000	-183178500000	-8830124000	-6629003000	-2651646000	2036217000	6178478000	183178500000	8830124000	6629003000	2651646000
35.8155	-119.778	19890250000	-94274500000	-254918000000	-222999900000	-203068700000	-128725400000	-19890250000	94274500000	254918000000	222999900000	203068700000	128725400000
35.7155	-119.778	74616470000	-104097100000	-170753200000	-337433700000	-329534400000	-233336600000	-74616470000	104097100000	170753200000	337433700000	329534400000	233336600000
35.6155	-119.778	-32297770000	-117231500000	-269256300000	-178521700000	-138455400000	-61290140000	32297770000	117231500000	269256300000	178521700000	138455400000	61290140000
35.5155	-119.778	-151507200000	-242928000000	-63698820000	-223437700000	-117749100000	19490290000	151507200000	242928000000	63698820000	223437700000	117749100000	-19490290000
35.4155	-119.778	-37276760000	-58298280000	-3136719000	-52031320000	-26422060000	6266965000	37276760000	58298280000	3136719000	52031320000	26422060000	-6266965000
37.0155	-119.677	-1287626000	-2554396000	-2602036000	-2878560000	-1849093000	-324163400	1287626000	2554396000	2602036000	2878560000	1849093000	324163400
36.9155	-119.677	-7335134	-1506521000	-101146400000	-3000337000	-2594701000	-1493816000	7335134	1506521000	101146400000	3000337000	2594701000	1493816000
36.8155	-119.677	46791930000	-31381560000	-28087540000	-143809100000	-147938300000	-112427600000	-46791930000	31381560000	28087540000	143809100000	147938300000	112427600000
36.7155	-119.677	11291700000	-9697082000	-9867883000	-38951970000	-39379250000	-29254890000	-11291700000	9697082000	9867883000	38951970000	39379250000	29254890000
36.5155	-119.677	30972180000	12184570000	-1991697000	-29276250000	-40840060000	-41460820000	-30972180000	-12184570000	1991697000	29276250000	40840060000	41460820000
36.4155	-119.677	5835768000	2219376000	95912970000	-5669096000	-7827466000	-7888472000	-5835768000	-2219376000	-95912970000	5669096000	7827466000	7888472000
36.3155	-119.677	532215100000	362649900000	312130800000	-196523800000	-436302200000	-559173700000	-532215100000	-362649900000	-312130800000	196523800000	436302200000	559173700000
36.2155	-119.677	587274700000	519272000000	-5982860000	21354460000	-275143800000	-497917600000	-587274700000	-519272000000	5982860000	-21354460000	275143800000	497917600000
36.1155	-119.677	47968280000	24240300000	-63494090000	-34602910000	-53951140000	-58843210000	-47968280000	-24240300000	63494090000	34602910000	53951140000	58843210000
35.8155	-119.677	11791450000	-29850530000	-241108800000	-80124460000	-75285550000	-50273930000	-11791450000	29850530000	241108800000	80124460000	75285550000	50273930000
35.7155	-119.677	45305210000	-113047300000	-175706500000	-304565500000	-286414000000	-191518200000	-45305210000	113047300000	175706500000	304565500000	286414000000	191518200000
35.6155	-119.677	153133400000	-13032600000	-195196600000	-291300000000	-328839900000	-278267400000	-153133400000	13032600000	195196600000	291300000000	328839900000	278267400000
35.5155	-119.677	-1421566000	-113517600000	-106610300000	-224572900000	-193775100000	-111055300000	1421566000	113517600000	106610300000	224572900000	193775100000	111055300000
35.4155	-119.677	-53727370000	-92570970000	-18289920000	-92083420000	-52882900000	487555200	53727370000	92570970000	18289920000	92083420000	52882900000	-487555200
35.3155	-119.677	2097953000	-9348435000	-6947198000	-22330630000	-20387870000	-12982200000	-2097953000	9348435000	6947198000	22330630000	20387870000	12982200000
35.2155	-119.677	-2400303000	-5396782000	-180151900	-6636118000	-4546896000	-1239336000	2400303000	5396782000	180151900	6636118000	4546896000	1239336000
36.9155	-119.578	-331781100	-295564600	-18655240000	-16467580	151629200	279097100	331781100	295564600	18655240000	16467580	-151629200	-279097100
36.8155	-119.578	939942200	-10227930000	-4609037000	-22083890000	-19595180000	-11855960000	-939942200	10227930000	4609037000	22083890000	19595180000	11855960000
36.7155	-119.578	67551050000	36339590000	-17810260	-44322670000	-72160090000	-80662260000	-67551050000	-36339590000	17810260	44322670000	72160090000	80662260000
36.6155	-119.578	52777810	20188520	-110527900000	-51036800	-70588070	-71225320	-52777810	-20188520	110527900000	51036800	70588070	71225320
36.5155	-119.578	5700368000	-60522230000	-2823522000	-130917800000	-116228300000	-70395550000	-5700368000	60522230000	2823522000	130917800000	116228300000	70395550000
36.4155	-119.578	3815644000	572802300	-13706370000	-5463286000	-6639166000	-6036088000	-3815644000	-572802300	13706370000	5463286000	6639166000	6036088000
36.3155	-119.578	201551800000	108452600000	398060100000	-132192700000	-215258200000	-240645400000	-201551800000	-108452600000	-398060100000	132192700000	215258200000	240645400000
36.2155	-119.578	877596500000	736500600000	200110600000	-47040370000	-479536400000	-783541000000	-877596500000	-736500600000	-200110600000	47040370000	479536400000	783541000000
36.1155	-119.578	1019370000000	704067300000	-200652400000	-357465700000	-819259300000	-1061533000000	-1019370000000	-704067300000	200652400000	357465700000	819259300000	1061533000000
36.0155	-119.578	18400100000	-105223400000	13463490	-242316700000	-219052500000	-137093300000	-18400100000	105223400000	-13463490	242316700000	219052500000	137093300000
35.9155	-119.578	50497180	36927710	-29271580000	-13608270	-37033690	-50535970	-50497180	-36927710	29271580000	13608270	37033690	50535970
35.8155	-119.578	32570340000	1904540000	-180117500000	-52604400000	-61841910000	-54508940000	-32570340000	-1904540000	180117500000	52604400000	61841910000	54508940000
35.7155	-119.578	149167200000	-17869140000	-134436300000	-294103500000	-329284700000	-276234400000	-149167200000	17869140000	134436300000	294103500000	329284700000	276234400000
35.6155	-119.578	45086740000	-51585980000	-124076200000	-181264500000	-179523000000	-129678500000	-45086740000	51585980000	124076200000	181264500000	179523000000	129678500000
35.5155	-119.578	-22053770000	-84368160000	-97255080000	-130538100000	-102022400000	-46169900000	22053770000	84368160000	97255080000	130538100000	102022400000	46169900000
35.4155	-119.578	-44272880000	-81711210000	-77899000000	-86739530000	-52982200000	-5028325000	44272880000	81711210000	77899000000	86739530000	52982200000	5028325000
35.3155	-119.578	-10758540000	-51186460000	-118962700000	-83738570000	-67140460000	-32552110000	10758540000	51186460000	118962700000	83738570000	67140460000	32552110000
35.2155	-119.578	-50314620000	-97732330000	-1328082000	-108317200000	-68648120000	-10584850000	50314620000	97732330000	1328082000	108317200000	68648120000	10584850000
35.1155	-119.578	-214479800	-890598500	-9248368000	-1409707000	-1113602000	-519108500	214479800	890598500	9248368000	1409707000	1113602000	519108500
36.8155	-119.478	-6842161000	-9289871000	-3695152000	-6728772000	-2406207000	2561100000	6842161000	9289871000	3695152000	6728772000	2406207000	-2561100000
36.7155	-119.478	-3362975000	-4075012000	-698649800	-2325179000	-332176900	1749832000	3362975000	4075012000	698649800	2325179000	332176900	-1749832000
36.5155	-119.478	597735100	-58263130	-125042000000	-1151834000	-1296385000	-1093571000	-597735100	58263130	125042000000	1151834000	1296385000	1093571000
36.4155	-119.478	279627900000	89250200000	-79261860000	-305829400000	-404670000000	-395079600000	-279627900000	-89250200000	79261860000	305829400000	404670000000	395079600000
36.3155	-119.478	165139900000	49581740000	79453280000	-186867300000	-244401800000	-236449000000	-165139900000	-49581740000	-79453280000	186867300000	244401800000	236449000000
36.2155	-119.478	257104500000	194311700000	-92835020000	-56694600000	-177651200000	-251006300000	-257104500000	-194311700000	92835020000	56694600000	177651200000	251006300000
36.1155	-119.478	601121700000	293459400000	-338392400000	-454254400000	-693956700000	-747713800000	-601121700000	-293459400000	338392400000	454254400000	693956700000	747713800000
36.0155	-119.478	515975800000	102527800000	338151000000	-688640600000	-854368200000	-791168500000	-515975800000	-102527800000	-338151000000	688640600000	854368200000	791168500000
35.9155	-119.478	581163100000	530766200000	-72002750000	54928430000	-243012100000	-475837800000	-581163100000	-530766200000	72002750000	-54928430000	243012100000	475837800000
35.8155	-119.478	99828460000	16065180000	3895190000	-140777600000	-171831200000	-156842800000	-99828460000	-16065180000	-3895190000	140777600000	171831200000	156842800000
35.7155	-119.478	311055400000	181836800000	43211110000	-175090200000	-307160200000	-356927000000	-311055400000	-181836800000	-43211110000	175090200000	307160200000	356927000000
35.6155	-119.478	122154700000	95474000000	-80977120000	-20630160000	-78943600000	-116104200000	-122154700000	-95474000000	80977120000	20630160000	78943600000	116104200000
35.5155	-119.478	1858968000	-45678890000	-57891720000	-94577600000	-82836090000	-48898710000	-1858968000	45678890000	57891720000	94577600000	82836090000	48898710000
35.4155	-119.478	-20261440000	-45121750000	-89340500000	-55149650000	-37630270000	-10027900000	20261440000	45121750000	89340500000	55149650000	37630270000	10027900000
35.3155	-119.478	-36584720000	-72702960000	-143520500000	-82039330000	-52755790000	-9336371000	36584720000	72702960000	143520500000	82039330000	52755790000	9336371000
35.2155	-119.478	-87167650000	-133187900000	-14992970000	-115396900000	-56352860000	17790920000	87167650000	133187900000	14992970000	115396900000	56352860000	-17790920000
35.1155	-119.478	-7328480000	-12887300000	-9088330000	-13081300000	-7664495000	-193998500	7328480000	12887300000	9088330000	13081300000	7664495000	193998500
36.8155	-119.377	-11550190000	-11915660000	-23984720000	-3825794000	2461861000	8089862000	11550190000	11915660000	23984720000	3825794000	-2461861000	-8089862000
36.7155	-119.377	-21200830000	-26087890000	-6792107000	-15454870000	-2783893000	10633020000	21200830000	26087890000	6792107000	15454870000	2783893000	-10633020000
36.5155	-119.377	22817310000	9252157000	-159362300000	-21016430000	-29609420000	-30268590000	-22817310000	-9252157000	159362300000	21016430000	29609420000	30268590000
36.4155	-119.377	84052650000	-43480060000	-32824100000	-232543600000	-243415000000	-189063500000	-84052650000	43480060000	32824100000	232543600000	243415000000	189063500000
36.3155	-119.377	62782500000	17296490000	4910190000	-74149500000	-95606600000	-91445990000	-62782500000	-17296490000	-4910190000	74149500000	95606600000	91445990000
36.2155	-119.377	281083500000	165118500000	-530508300000	-156613800000	-276173300000	-321732400000	-281083500000	-165118500000	530508300000	156613800000	276173300000	321732400000
36.1155	-119.377	340038000000	-109968100000	-326789000000	-808899300000	-870546300000	-698931200000	-340038000000	109968100000	326789000000	808899300000	870546300000	698931200000
36.0155	-119.377	-273288300000	-346454800000	174278400000	-219560400000	-53500680000	126894500000	273288300000	346454800000	-174278400000	219560400000	53500680000	-126894500000
35.9155	-119.377	-56126390000	68215080000	-64187650000	233643900000	230404800000	165428800000	56126390000	-68215080000	64187650000	-233643900000	-230404800000	-165428800000
35.8155	-119.377	-22777270000	-50209220000	-10795700000	-60967050000	-41410370000	-10757820000	22777270000	50209220000	10795700000	60967050000	41410370000	10757820000
35.7155	-119.377	221603000000	121709700000	2909906000	-140408400000	-232398700000	-262118000000	-221603000000	-121709700000	-2909906000	140408400000	232398700000	262118000000
35.6155	-119.377	40573970000	25105430000	-26013470000	-20065320000	-37664060000	-45170740000	-40573970000	-25105430000	26013470000	20065320000	37664060000	45170740000
35.5155	-119.377	-382520500	-15239730000	-115987400000	-29816920000	-25630950000	-14577190000	382520500	15239730000	115987400000	29816920000	25630950000	14577190000
35.4155	-119.377	-43524030000	-92093960000	-101855900000	-108802100000	-72463350000	-16708120000	43524030000	92093960000	101855900000	108802100000	72463350000	16708120000
35.3155	-119.377	-37490360000	-80451610000	-85214970000	-95968010000	-64365560000	-15516400000	37490360000	80451610000	85214970000	95968010000	64365560000	15516400000
35.2155	-119.377	-53167340000	-79895060000	-4685897000	-67701600000	-32047640000	12193470000	53167340000	79895060000	4685897000	67701600000	32047640000	-12193470000
35.1155	-119.377	-2737837000	-4286095000	132724000	-3830117000	-1948060000	455977600	2737837000	4286095000	-132724000	3830117000	1948060000	-455977600
36.7155	-119.278	-410934700	-160625000	-19334000	390509800	543658700	551134800	410934700	160625000	19334000	-390509800	-543658700	-551134800
36.6155	-119.278	-244946400	-152582400	-53308620000	119094900	225612400	271677300	244946400	152582400	53308620000	-119094900	-225612400	-271677300
36.5155	-119.278	-98414960000	-87597650000	-47754900000	-4735591000	45106340000	82862060000	98414960000	87597650000	47754900000	4735591000	-45106340000	-82862060000
36.4155	-119.278	-51027800000	-57032220000	-35771320000	-25681690000	3272906000	31350530000	51027800000	57032220000	35771320000	25681690000	-3272906000	-31350530000
36.3155	-119.278	64198930000	16412690000	-46380070000	-78370430000	-99970250000	-94783120000	-64198930000	-16412690000	46380070000	78370430000	99970250000	94783120000
36.2155	-119.278	225525100000	103429500000	-674769000000	-183762100000	-271905200000	-287191600000	-225525100000	-103429500000	674769000000	183762100000	271905200000	287191600000
36.1155	-119.278	579403800000	-55059180000	-176564100000	-1113675000000	-1254173000000	-1058616000000	-579403800000	55059180000	176564100000	1113675000000	1254173000000	1058616000000
36.0155	-119.278	437477400000	150638400000	-149558100000	-456456300000	-614041500000	-607094700000	-437477400000	-150638400000	149558100000	456456300000	614041500000	607094700000
35.9155	-119.278	101269900000	-27879200000	-36179310000	-231163000000	-250828000000	-203283800000	-101269900000	27879200000	36179310000	231163000000	250828000000	203283800000
35.8155	-119.278	-36412040000	-41910630000	-32690250000	-20753760000	232733000	21156870000	36412040000	41910630000	32690250000	20753760000	-232733000	-21156870000
35.7155	-119.278	22037080000	-6150611000	-126919500000	-50470570000	-54727330000	-44319950000	-22037080000	6150611000	126919500000	50470570000	54727330000	44319950000
35.6155	-119.278	-58641350000	-107133600000	-145475700000	-112697400000	-68278130000	-5563793000	58641350000	107133600000	145475700000	112697400000	68278130000	5563793000
35.5155	-119.278	-143502600000	-166841700000	-165412500000	-85129580000	-1973098000	81712080000	143502600000	166841700000	165412500000	85129580000	1973098000	-81712080000
35.4155	-119.278	-38694970000	-117841500000	-409251800000	-168661400000	-126717600000	-50819870000	38694970000	117841500000	409251800000	168661400000	126717600000	50819870000
35.3155	-119.278	-55569340000	-268364600000	-176368700000	-440480300000	-353682500000	-172115700000	55569340000	268364600000	176368700000	440480300000	353682500000	172115700000
35.2155	-119.278	-96622620000	-157611600000	-78970490000	-147867900000	-79746040000	9743693000	96622620000	157611600000	78970490000	147867900000	79746040000	-9743693000
35.1155	-119.278	-56365760000	-78136420000	-2748299000	-58644480000	-22604720000	19491950000	56365760000	78136420000	2748299000	58644480000	22604720000	-19491950000
35.0155	-119.278	-2858343000	-3236996000	-10141010000	-1523197000	110044100	1713799000	2858343000	3236996000	10141010000	1523197000	-110044100	-1713799000
36.5155	-119.177	-66115180000	-44026530000	-9817512000	26461790000	55974170000	70488320000	66115180000	44026530000	9817512000	-26461790000	-55974170000	-70488320000
36.4155	-119.177	-6855344000	-9626078000	-1400477000	-7378351000	-2962167000	2247727000	6855344000	9626078000	1400477000	7378351000	2962167000	-2247727000
36.3155	-119.177	2247484000	489019700	9336274000	-2914717000	-3647960000	-3403736000	-2247484000	-489019700	-9336274000	2914717000	3647960000	3403736000
36.2155	-119.177	7275752000	9590958000	8261518000	6579943000	2060521000	-3011015000	-7275752000	-9590958000	-8261518000	-6579943000	-2060521000	3011015000
36.1155	-119.177	34745090000	24829880000	-15847230000	-10520510000	-26483570000	-35350380000	-34745090000	-24829880000	15847230000	10520510000	26483570000	35350380000
36.0155	-119.177	84926300000	39882820000	-67558260000	-67331030000	-100773500000	-107213900000	-84926300000	-39882820000	67558260000	67331030000	100773500000	107213900000
35.9155	-119.177	-24890540000	-53375340000	-22821180000	-63639010000	-42667730000	-10263660000	24890540000	53375340000	22821180000	63639010000	42667730000	10263660000
35.8155	-119.177	4749298000	-10433810000	-45260560000	-29093640000	-27570480000	-18659830000	-4749298000	10433810000	45260560000	29093640000	27570480000	18659830000
35.7155	-119.177	-16958570000	-35922230000	-260287000000	-42471350000	-28301980000	-6549120000	16958570000	35922230000	260287000000	42471350000	28301980000	6549120000
35.6155	-119.177	-175019000000	-251324100000	-302865900000	-199506200000	-85267930000	51817840000	175019000000	251324100000	302865900000	199506200000	85267930000	-51817840000
35.5155	-119.177	-191306200000	-285310400000	-227782100000	-239268700000	-111559700000	46041690000	191306200000	285310400000	227782100000	239268700000	111559700000	-46041690000
35.4155	-119.177	-115293700000	-198074900000	-353149600000	-196455300000	-112488500000	1619571000	115293700000	198074900000	353149600000	196455300000	112488500000	-1619571000
35.3155	-119.177	58334970000	-170211300000	-271834000000	-441461700000	-411484500000	-271250400000	-58334970000	170211300000	271834000000	441461700000	411484500000	271250400000
35.2155	-119.177	-127684700000	-230662200000	-495225500000	-240168000000	-144149300000	-9505826000	127684700000	230662200000	495225500000	240168000000	144149300000	9505826000
35.1155	-119.177	-297194300000	-457503800000	-166539300000	-400252000000	-198031200000	57251800000	297194300000	457503800000	166539300000	400252000000	198031200000	-57251800000
35.0155	-119.177	-138412000000	-176063800000	24324410000	-112390800000	-28127270000	63672950000	138412000000	176063800000	-24324410000	112390800000	28127270000	-63672950000
36.5155	-119.078	-14275800000	5801566000	30813290000	36329550000	38600210000	30527980000	14275800000	-5801566000	-30813290000	-36329550000	-38600210000	-30527980000
36.4155	-119.078	-53089200000	-12861010000	-71768670000	66231180000	83902490000	79092190000	53089200000	12861010000	71768670000	-66231180000	-83902490000	-79092190000
36.0155	-119.078	-59857010000	-75994120000	-172287700000	-48312860000	-11911660000	27681260000	59857010000	75994120000	172287700000	48312860000	11911660000	-27681260000
35.9155	-119.078	-171950300000	-198745900000	-47820030000	-99665210000	-337467400	99080700000	171950300000	198745900000	47820030000	99665210000	337467400	-99080700000
35.8155	-119.078	-35906190000	-48339360000	-140981800000	-34487370000	-11913840000	13851990000	35906190000	48339360000	140981800000	34487370000	11913840000	-13851990000
35.7155	-119.078	-29714520000	-98551550000	-4607056000	-145636000000	-111267200000	-47084490000	29714520000	98551550000	4607056000	145636000000	111267200000	47084490000
35.6155	-119.078	-199163000000	-117646700000	-46180340000	109667100000	194556000000	227313800000	199163000000	117646700000	46180340000	-109667100000	-194556000000	-227313800000
35.5155	-119.078	-330525700000	-217491400000	-159743300000	137504700000	284345400000	354996000000	330525700000	217491400000	159743300000	-137504700000	-284345400000	-354996000000
35.4155	-119.078	-304759300000	-268180700000	-330061100000	-8502836000	145016000000	259677900000	304759300000	268180700000	330061100000	8502836000	-145016000000	-259677900000
35.3155	-119.078	-260288700000	-340838600000	-626620500000	-230844000000	-69772470000	109994600000	260288700000	340838600000	626620500000	230844000000	69772470000	-109994600000
35.2155	-119.078	-317113700000	-544865200000	-307723300000	-540473400000	-309506800000	4391809000	317113700000	544865200000	307723300000	540473400000	309506800000	-4391809000
35.1155	-119.078	-263521200000	-329808200000	-106980100000	-203184300000	-44202140000	126623900000	263521200000	329808200000	106980100000	203184300000	44202140000	-126623900000
35.0155	-119.078	-133458300000	-138817200000	8567795000	-46477810000	26478190000	92339380000	133458300000	138817200000	-8567795000	46477810000	-26478190000	-92339380000
36.4155	-118.978	-4121658000	2566978000	-72843030	12272880000	12689450000	9705899000	4121658000	-2566978000	72843030	-12272880000	-12689450000	-9705899000
36.0155	-118.978	107342500	19918270	17681050000	-146086100	-180185500	-166004400	-107342500	-19918270	-17681050000	146086100	180185500	166004400
35.9155	-118.978	72284300000	51941520000	195296700000	-21317040000	-54603250000	-73258560000	-72284300000	-51941520000	-195296700000	21317040000	54603250000	73258560000
35.8155	-118.978	217017600000	238049800000	65030430000	100214000000	-21720910000	-137835800000	-217017600000	-238049800000	-65030430000	-100214000000	21720910000	137835800000
35.7155	-118.978	233603200000	172416200000	-19549800000	-59780230000	-168572800000	-232196500000	-233603200000	-172416200000	19549800000	59780230000	168572800000	232196500000
35.6155	-118.978	264743800000	141562800000	-154389200000	-175424100000	-284293600000	-316986900000	-264743800000	-141562800000	154389200000	175424100000	284293600000	316986900000
35.5155	-118.978	-280952600000	-251344700000	-51000690000	-16065200000	126563400000	235279500000	280952600000	251344700000	51000690000	16065200000	-126563400000	-235279500000
35.4155	-118.978	-438622500000	-282684100000	-304359700000	194348300000	387621800000	477032400000	438622500000	282684100000	304359700000	-194348300000	-387621800000	-477032400000
35.3155	-118.978	-328255400000	-365240500000	-1009776000000	-161926000000	23895680000	203314500000	328255400000	365240500000	1009776000000	161926000000	-23895680000	-203314500000
35.2155	-118.978	-734483500000	-1007049000000	-664971200000	-741934900000	-275292700000	265113900000	734483500000	1007049000000	664971200000	741934900000	275292700000	-265113900000
35.1155	-118.978	-515909700000	-681781900000	-222600800000	-469982000000	-149061500000	211799900000	515909700000	681781900000	222600800000	469982000000	149061500000	-211799900000
35.0155	-118.978	-314907200000	-310330400000	2883864000	-75225490000	92306420000	235104900000	314907200000	310330400000	-2883864000	75225490000	-92306420000	-235104900000
35.9155	-118.877	3417722000	3638222000	3287633000	1356777000	-533857400	-2281445000	-3417722000	-3638222000	-3287633000	-1356777000	533857400	2281445000
35.8155	-118.877	3301933000	3804487000	-1322646000	1889860000	-14299580	-1914627000	-3301933000	-3804487000	1322646000	-1889860000	14299580	1914627000
35.6155	-118.877	879913400	-255611800	-5306506000	-2035278000	-2202560000	-1779667000	-879913400	255611800	5306506000	2035278000	2202560000	1779667000
35.5155	-118.877	-4037303000	-5394650000	-109842800000	-3796487000	-1269203000	1598163000	4037303000	5394650000	109842800000	3796487000	1269203000	-1598163000
35.4155	-118.877	-363409200000	-273232100000	-231790400000	82978910000	253566400000	356211100000	363409200000	273232100000	231790400000	-82978910000	-253566400000	-356211100000
35.3155	-118.877	-373026200000	-349191100000	-783590500000	-52281730000	141235800000	296909300000	373026200000	349191100000	783590500000	52281730000	-141235800000	-296909300000
35.2155	-118.877	-453074900000	-713989100000	-727231900000	-643229400000	-330515500000	70759690000	453074900000	713989100000	727231900000	643229400000	330515500000	-70759690000
35.1155	-118.877	-418040800000	-661223500000	-409319400000	-598379100000	-309191200000	62844350000	418040800000	661223500000	409319400000	598379100000	309191200000	-62844350000
35.0155	-118.877	-417813200000	-477545200000	-118340800000	-231416800000	8493786000	246128500000	417813200000	477545200000	118340800000	231416800000	-8493786000	-246128500000
35.4155	-118.778	-122620800000	-139119300000	-335653400000	-65853070000	4279965000	73266190000	122620800000	139119300000	335653400000	65853070000	-4279965000	-73266190000
35.3155	-118.778	-327409100000	-382819300000	-446746200000	-198549400000	-8244282000	184269900000	327409100000	382819300000	446746200000	198549400000	8244282000	-184269900000
35.2155	-118.778	-384640600000	-480001400000	-307009300000	-293785700000	-62105590000	186215700000	384640600000	480001400000	307009300000	293785700000	62105590000	-186215700000
35.1155	-118.778	-148566900000	-263027100000	-488699200000	-268728700000	-158442400000	-5701593000	148566900000	263027100000	488699200000	268728700000	158442400000	5701593000
35.0155	-118.778	-360190500000	-490106700000	-88315280000	-356345200000	-128508800000	133761500000	360190500000	490106700000	88315280000	356345200000	128508800000	-133761500000
35.3155	-118.677	-113203100000	-116346700000	-40466080000	-36619860000	24887820000	79726830000	113203100000	116346700000	40466080000	36619860000	-24887820000	-79726830000
35.2155	-118.677	-29737990000	-40532340000	-28431990000	-29556970000	-10728090000	10975370000	29737990000	40532340000	28431990000	29556970000	10728090000	-10975370000
35.1155	-118.677	-13693800000	-24321340000	-73882270000	-24924310000	-14738180000	-602973300	13693800000	24321340000	73882270000	24924310000	14738180000	602973300
35.0155	-118.677	-56287700000	-75153670000		-52814180000	-17594580000	22339480000	56287700000	75153670000		52814180000	17594580000	-22339480000
